# Supplementary material for: 1-(2-Chloro­phen­yl)-2-(2-methyl-5-phenyl-3-thien­yl)-3,3,4,4,5,5-hexa­fluoro­cyclo­pent-1-ene: a new photochromic diaryl­ethene
Source: Acta Crystallogr Sect E Struct Rep Online. 2008 May 10;64(Pt 6):o1028. doi: 10.1107/S1600536808013330 (PMC2961463; doi:10.1107/S1600536808013330)
Supplement: Supplementary file 1 [file e-64-o1028-sup1.cif]

##############################################################################
###                                                                        ###
###        Electronic paper (Acta Crystallographica Section E)             ###
###                                                                        ###
##############################################################################
#                                                                            #
# This CIF contains the data in a paper accepted for publication in Acta     #
# Crystallographica Section E. It conforms to the requirements of Notes      #
# for Authors for Section E, and has been peer reviewed under the auspices   #
# of the IUCr Commission on Journals.                                        #
#                                                                            #
# Full details of the Crystallographic Information File format               #
# are given in the paper "The Crystallographic Information File (CIF):       #
# a New Standard Archive File for Crystallography" by S. R. Hall, F. H.      #
# Allen and I. D. Brown [Acta Cryst. (1991), A47, 655-685].                  #
#                                                                            #
# The current version of the core CIF dictionary is obtainable from          #
# ftp://ftp.iucr.org/pub/cif_core.dic. The current version number is 2.4.    #
#                                                                            #
# Software is freely available for graphical display of the structure(s) in  #
# this CIF.  For information consult the CIF home page http://www.iucr.org/  #
# cif/home.html                                                              #
#                                                                            #
# This file may be used for bona fide research purposes within the           #
# scientific community so long as proper attribution is given to the journal # 
# article from which it was obtained.                                        #
#                                                                            #
##############################################################################
                                             
data_I
_audit_creation_method     SHELXL-97
_chemical_name_systematic
;
1-(2-Chlorophenyl)-2-(2-methyl-5-phenyl-3-thienyl)-3,3,4,4,5,5-
hexafluorocyclopent-1-ene
;
_chemical_name_common     ?
_chemical_formula_moiety     'C22 H13 Cl F6 S'
_chemical_formula_sum     'C22 H13 Cl F6 S'
_chemical_formula_iupac     'C22 H13 Cl F6 S'
_chemical_formula_weight     458.83
_chemical_melting_point     361
_symmetry_cell_setting     Triclinic
_symmetry_space_group_name_H-M     'P -1'
_symmetry_space_group_name_Hall     '-P 1'
loop_
    _symmetry_equiv_pos_as_xyz
    'x, y, z'
    '-x, -y, -z'
_cell_length_a     8.8064(10)
_cell_length_b     10.4185(12)
_cell_length_c     11.6563(13)
_cell_angle_alpha     85.2650(10)
_cell_angle_beta     76.9350(10)
_cell_angle_gamma     76.3240(10)
_cell_volume     1011.8(2)
_cell_formula_units_Z     2
_cell_measurement_reflns_used     3385
_cell_measurement_theta_min     2.44
_cell_measurement_theta_max     26.11
_cell_measurement_temperature     291(2)
_exptl_crystal_description     block
_exptl_crystal_colour     colorless
_exptl_crystal_size_max     0.46
_exptl_crystal_size_mid     0.37
_exptl_crystal_size_min     0.27
_exptl_crystal_density_diffrn     1.506
_exptl_crystal_density_meas     ?
_exptl_crystal_density_method     'not measured'
_exptl_crystal_F_000     464
_exptl_absorpt_coefficient_mu     0.352
_exptl_absorpt_correction_type     multi-scan
_exptl_absorpt_process_details     '(SADABS; Sheldrick, 1996)'
_exptl_absorpt_correction_T_min     0.8352
_exptl_absorpt_correction_T_max     0.9097
_exptl_special_details
;
;
_diffrn_ambient_temperature     291(2)
_diffrn_radiation_type     MoK\a
_diffrn_radiation_wavelength     0.71073
_diffrn_radiation_source     'fine-focus sealed tube'
_diffrn_radiation_monochromator     graphite
_diffrn_measurement_device_type     'Bruker SMART CCD area-detector'
_diffrn_measurement_method     '\f and \w'
_diffrn_detector_area_resol_mean     ?
_diffrn_reflns_number     7557
_diffrn_reflns_av_R_equivalents     0.0125
_diffrn_reflns_av_sigmaI/netI     0.0170
_diffrn_reflns_theta_min     2.44
_diffrn_reflns_theta_max     25.50
_diffrn_reflns_theta_full     25.50
_diffrn_measured_fraction_theta_max     0.993
_diffrn_measured_fraction_theta_full     0.993
_diffrn_reflns_limit_h_min     -10
_diffrn_reflns_limit_h_max     10
_diffrn_reflns_limit_k_min     -12
_diffrn_reflns_limit_k_max     12
_diffrn_reflns_limit_l_min     -14
_diffrn_reflns_limit_l_max     14
_diffrn_standards_number     ?
_diffrn_standards_interval_count     ?
_diffrn_standards_interval_time     ?
_diffrn_standards_decay_%     ?
_refine_special_details
;
 Refinement of F^2^ against ALL reflections.  The weighted R-factor wR and
 goodness of fit S are based on F^2^, conventional R-factors R are based
 on F, with F set to zero for negative F^2^. The threshold expression of
 F^2^ > 2sigma(F^2^) is used only for calculating R-factors(gt) etc. and is
 not relevant to the choice of reflections for refinement.  R-factors based
 on F^2^ are statistically about twice as large as those based on F, and R-
 factors based on ALL data will be even larger.
;
_reflns_number_total     3741
_reflns_number_gt     3039
_reflns_threshold_expression     I>2\s(I)
_refine_ls_structure_factor_coef     Fsqd
_refine_ls_matrix_type     full
_refine_ls_R_factor_all     0.0458
_refine_ls_R_factor_gt     0.0362
_refine_ls_wR_factor_gt     0.0924
_refine_ls_wR_factor_ref     0.0996
_refine_ls_goodness_of_fit_ref     1.031
_refine_ls_restrained_S_all     1.231
_refine_ls_number_reflns     3741
_refine_ls_number_parameters     326
_refine_ls_number_restraints     66
_refine_ls_hydrogen_treatment     constr
_refine_ls_weighting_scheme     calc
_refine_ls_weighting_details
         'calc w=1/[\s^2^(Fo^2^)+(0.0465P)^2^+0.2265P] where P=(Fo^2^+2Fc^2^)/3'
_atom_sites_solution_hydrogens     geom
_atom_sites_solution_primary     direct
_atom_sites_solution_secondary     difmap
_refine_ls_shift/su_max     0.011
_refine_ls_shift/su_mean     0.001
_refine_diff_density_max     0.151
_refine_diff_density_min     -0.173
_refine_ls_extinction_method     none
_refine_ls_extinction_coef     ?
loop_
    _atom_type_symbol
    _atom_type_description
    _atom_type_scat_dispersion_real
    _atom_type_scat_dispersion_imag
    _atom_type_scat_source
    'C' 'C' 0.0033 0.0016
                         'International Tables Vol C Tables 4.2.6.8 and 6.1.1.4'
    'H' 'H' 0.0000 0.0000
                         'International Tables Vol C Tables 4.2.6.8 and 6.1.1.4'
    'S' 'S' 0.1246 0.1234
                         'International Tables Vol C Tables 4.2.6.8 and 6.1.1.4'
    'Cl' 'Cl' 0.1484 0.1585
                         'International Tables Vol C Tables 4.2.6.8 and 6.1.1.4'
    'F' 'F' 0.0171 0.0103
                         'International Tables Vol C Tables 4.2.6.8 and 6.1.1.4'
_computing_data_collection     'SMART (Bruker,1997)'
_computing_cell_refinement     'SAINT (Bruker, 1997)'
_computing_data_reduction     'SAINT (Bruker, 1997)'
_computing_structure_solution     'SHELXS97 (Sheldrick, 2008)'
_computing_structure_refinement     'SHELXL97 (Sheldrick, 2008)'
_computing_molecular_graphics
   'ORTEPIII (Burnett & Johnson, 1996) and ORTEP-3 for Windows (Farrugia, 1997)'
_computing_publication_material     'SHELXL97 (Sheldrick, 2008)'
loop_
    _atom_site_type_symbol
    _atom_site_label
    _atom_site_fract_x
    _atom_site_fract_y
    _atom_site_fract_z
    _atom_site_U_iso_or_equiv
    _atom_site_adp_type
    _atom_site_calc_flag
    _atom_site_refinement_flags
    _atom_site_occupancy
    _atom_site_disorder_assembly
    _atom_site_disorder_group
    Cl Cl1 1.14956(8) 0.27691(8) 0.88868(6) 0.0850(2) Uani d . 1 . .
    S S1 1.13849(8) 0.12027(6) 0.49405(5) 0.06425(19) Uani d . 1 . .
    C C1 1.0219(3) 0.4151(2) 0.84413(19) 0.0613(6) Uani d . 1 . .
    C C2 1.0746(4) 0.5329(3) 0.8166(2) 0.0871(9) Uani d . 1 . .
    H H2 1.1790 0.5350 0.8185 0.105 Uiso calc R 1 . .
    C C3 0.9723(5) 0.6447(3) 0.7868(3) 0.0994(11) Uani d . 1 . .
    H H3 1.0086 0.7222 0.7673 0.119 Uiso calc R 1 . .
    C C4 0.8182(5) 0.6444(3) 0.7854(3) 0.0918(9) Uani d . 1 . .
    H H4 0.7492 0.7217 0.7667 0.110 Uiso calc R 1 . .
    C C5 0.7651(3) 0.5291(2) 0.8119(2) 0.0710(6) Uani d . 1 . .
    H H5 0.6596 0.5295 0.8113 0.085 Uiso calc R 1 . .
    C C6 0.8666(3) 0.4114(2) 0.83974(17) 0.0538(5) Uani d . 1 . .
    C C7 0.8062(2) 0.28882(19) 0.86731(17) 0.0508(5) Uani d . 1 A .
    C C11 0.8598(2) 0.17209(19) 0.81392(17) 0.0491(5) Uani d . 1 A .
    C C12 0.9819(3) 0.13402(19) 0.70679(17) 0.0497(5) Uani d . 1 . .
    C C13 0.9865(3) 0.2030(2) 0.60054(17) 0.0543(5) Uani d . 1 . .
    C C14 1.1993(3) -0.0064(2) 0.59067(18) 0.0556(5) Uani d . 1 . .
    C C15 1.1036(3) 0.0151(2) 0.69936(18) 0.0535(5) Uani d . 1 . .
    H H15 1.1161 -0.0426 0.7635 0.064 Uiso calc R 1 . .
    C C16 0.8792(3) 0.3280(2) 0.5679(2) 0.0715(7) Uani d . 1 . .
    H H16A 0.7735 0.3348 0.6155 0.107 Uiso calc R 1 . .
    H H16B 0.8756 0.3272 0.4863 0.107 Uiso calc R 1 . .
    H H16C 0.9196 0.4022 0.5810 0.107 Uiso calc R 1 . .
    C C17 1.3338(3) -0.1188(2) 0.5501(2) 0.0620(6) Uani d . 1 . .
    C C18 1.4225(4) -0.1226(3) 0.4357(3) 0.0872(8) Uani d . 1 . .
    H H18 1.4001 -0.0518 0.3835 0.105 Uiso calc R 1 . .
    C C19 1.5454(4) -0.2320(4) 0.3981(3) 0.1079(11) Uani d . 1 . .
    H H19 1.6042 -0.2332 0.3209 0.130 Uiso calc R 1 . .
    C C20 1.5801(4) -0.3361(4) 0.4721(4) 0.1062(11) Uani d . 1 . .
    H H20 1.6610 -0.4093 0.4457 0.127 Uiso calc R 1 . .
    C C21 1.4962(4) -0.3333(3) 0.5850(3) 0.1009(10) Uani d . 1 . .
    H H21 1.5212 -0.4042 0.6366 0.121 Uiso calc R 1 . .
    C C22 1.3741(3) -0.2260(3) 0.6245(3) 0.0823(8) Uani d . 1 . .
    H H22 1.3180 -0.2258 0.7023 0.099 Uiso calc R 1 . .
    C C8 0.6691(4) 0.2848(3) 0.9689(2) 0.0766(7) Uani d D 1 . .
    F F81 0.5227(6) 0.3659(5) 0.9349(4) 0.0822(12) Uani d PDU 0.60 A 1
    F F82 0.6655(6) 0.3429(5) 1.0655(3) 0.0934(13) Uani d PDU 0.60 A 1
    F F81A 0.5616(11) 0.3714(7) 0.9937(8) 0.129(4) Uani d PDU 0.40 A 2
    F F82A 0.7574(8) 0.2683(6) 1.0735(4) 0.104(2) Uani d PDU 0.40 A 2
    C C9 0.6459(3) 0.1441(2) 0.9782(2) 0.0668(6) Uani d D 1 A .
    F F91 0.6251(6) 0.0807(5) 1.0781(4) 0.1038(17) Uani d PDU 0.60 A 1
    F F92 0.5129(5) 0.1513(4) 0.9324(4) 0.1069(12) Uani d PDU 0.60 A 1
    F F91A 0.7063(9) 0.1016(7) 1.0795(5) 0.101(2) Uani d PDU 0.40 A 2
    F F92A 0.4934(7) 0.1351(6) 1.0116(6) 0.098(2) Uani d PDU 0.40 A 2
    C C10 0.7729(3) 0.0714(2) 0.8807(2) 0.0700(7) Uani d D 1 . .
    F F101 0.7425(5) -0.0114(4) 0.8142(4) 0.0895(11) Uani d PDU 0.60 A 1
    F F102 0.8871(6) -0.0155(4) 0.9402(5) 0.0906(13) Uani d PDU 0.60 A 1
    F F11A 0.6530(8) 0.0595(7) 0.8101(5) 0.1013(18) Uani d PDU 0.40 A 2
    F F12A 0.8365(11) -0.0405(6) 0.9036(7) 0.105(3) Uani d PDU 0.40 A 2
loop_
    _atom_site_aniso_label
    _atom_site_aniso_U_11
    _atom_site_aniso_U_22
    _atom_site_aniso_U_33
    _atom_site_aniso_U_12
    _atom_site_aniso_U_13
    _atom_site_aniso_U_23
    Cl1 0.0693(4) 0.1060(5) 0.0829(5) -0.0199(4) -0.0218(3) -0.0053(4)
    S1 0.0813(4) 0.0650(4) 0.0454(3) -0.0197(3) -0.0090(3) 0.0011(2)
    C1 0.0701(14) 0.0671(14) 0.0502(12) -0.0294(11) -0.0016(10) -0.0122(10)
    C2 0.100(2) 0.095(2) 0.0793(18) -0.0620(18) 0.0027(15) -0.0207(15)
    C3 0.147(3) 0.0639(18) 0.091(2) -0.058(2) 0.009(2) -0.0118(15)
    C4 0.129(3) 0.0499(14) 0.088(2) -0.0247(16) -0.0012(18) -0.0013(13)
    C5 0.0841(17) 0.0511(13) 0.0742(15) -0.0175(12) -0.0073(13) -0.0013(11)
    C6 0.0685(13) 0.0472(11) 0.0465(11) -0.0224(10) -0.0023(9) -0.0061(8)
    C7 0.0599(12) 0.0462(11) 0.0484(11) -0.0188(9) -0.0088(9) -0.0016(8)
    C11 0.0628(12) 0.0438(10) 0.0450(10) -0.0169(9) -0.0160(9) 0.0020(8)
    C12 0.0646(12) 0.0444(10) 0.0448(10) -0.0184(9) -0.0148(9) -0.0015(8)
    C13 0.0725(14) 0.0486(11) 0.0466(11) -0.0207(10) -0.0160(10) 0.0007(9)
    C14 0.0656(13) 0.0533(12) 0.0525(12) -0.0199(10) -0.0143(10) -0.0051(9)
    C15 0.0675(13) 0.0471(11) 0.0485(11) -0.0152(9) -0.0161(10) 0.0002(8)
    C16 0.0987(19) 0.0595(13) 0.0574(13) -0.0132(13) -0.0271(13) 0.0076(10)
    C17 0.0607(13) 0.0640(14) 0.0649(14) -0.0175(11) -0.0122(11) -0.0163(11)
    C18 0.0876(19) 0.0861(19) 0.0776(18) -0.0161(15) 0.0043(15) -0.0154(14)
    C19 0.086(2) 0.120(3) 0.103(2) -0.013(2) 0.0134(18) -0.040(2)
    C20 0.081(2) 0.097(2) 0.135(3) 0.0066(18) -0.025(2) -0.041(2)
    C21 0.099(2) 0.088(2) 0.108(3) 0.0151(17) -0.038(2) -0.0191(18)
    C22 0.0875(18) 0.0765(17) 0.0766(17) 0.0023(14) -0.0240(14) -0.0102(14)
    C8 0.0927(19) 0.0690(16) 0.0682(16) -0.0414(15) 0.0130(14) -0.0194(13)
    F81 0.0592(15) 0.061(2) 0.114(4) -0.0057(13) -0.002(2) -0.001(2)
    F82 0.111(3) 0.117(3) 0.0605(18) -0.061(3) 0.013(2) -0.035(2)
    F81A 0.133(9) 0.061(3) 0.146(9) -0.027(5) 0.081(6) -0.034(6)
    F82A 0.156(6) 0.113(4) 0.055(2) -0.086(4) 0.019(3) -0.024(3)
    C9 0.0682(15) 0.0615(14) 0.0710(15) -0.0266(12) -0.0060(12) 0.0075(11)
    F91 0.141(4) 0.087(2) 0.074(2) -0.055(3) 0.025(3) 0.0028(16)
    F92 0.070(2) 0.098(2) 0.159(4) -0.0215(17) -0.029(3) -0.014(3)
    F91A 0.165(7) 0.084(4) 0.045(2) -0.011(4) -0.028(4) 0.014(2)
    F92A 0.076(3) 0.071(3) 0.140(5) -0.039(2) 0.017(4) -0.007(4)
    C10 0.106(2) 0.0546(14) 0.0540(13) -0.0381(13) -0.0062(12) -0.0007(10)
    F101 0.131(3) 0.069(2) 0.081(2) -0.0582(19) -0.003(2) -0.0177(19)
    F102 0.102(3) 0.063(3) 0.089(3) -0.009(2) -0.0082(19) 0.033(2)
    F11A 0.138(5) 0.130(5) 0.067(3) -0.094(4) -0.015(3) -0.013(3)
    F12A 0.141(7) 0.033(2) 0.109(7) -0.022(3) 0.041(5) -0.003(3)
_geom_special_details
;
 All esds (except the esd in the dihedral angle between two l.s. planes)
 are estimated using the full covariance matrix.  The cell esds are taken
 into account individually in the estimation of esds in distances, angles
 and torsion angles; correlations between esds in cell parameters are only
 used when they are defined by crystal symmetry.  An approximate (isotropic)
 treatment of cell esds is used for estimating esds involving l.s. planes.
;
loop_
    _geom_bond_atom_site_label_1
    _geom_bond_atom_site_label_2
    _geom_bond_site_symmetry_2
    _geom_bond_distance
    _geom_bond_publ_flag
    Cl1 C1 . 1.727(3) ?
    S1 C13 . 1.719(2) ?
    S1 C14 . 1.729(2) ?
    C1 C6 . 1.390(3) ?
    C1 C2 . 1.400(3) ?
    C2 C3 . 1.366(5) ?
    C2 H2 . 0.9300 ?
    C3 C4 . 1.361(5) ?
    C3 H3 . 0.9300 ?
    C4 C5 . 1.378(4) ?
    C4 H4 . 0.9300 ?
    C5 C6 . 1.398(3) ?
    C5 H5 . 0.9300 ?
    C6 C7 . 1.481(3) ?
    C7 C11 . 1.345(3) ?
    C7 C8 . 1.493(3) ?
    C11 C12 . 1.465(3) ?
    C11 C10 . 1.506(3) ?
    C12 C13 . 1.377(3) ?
    C12 C15 . 1.427(3) ?
    C13 C16 . 1.494(3) ?
    C14 C15 . 1.357(3) ?
    C14 C17 . 1.477(3) ?
    C15 H15 . 0.9300 ?
    C16 H16A . 0.9600 ?
    C16 H16B . 0.9600 ?
    C16 H16C . 0.9600 ?
    C17 C18 . 1.383(4) ?
    C17 C22 . 1.384(4) ?
    C18 C19 . 1.396(4) ?
    C18 H18 . 0.9300 ?
    C19 C20 . 1.350(5) ?
    C19 H19 . 0.9300 ?
    C20 C21 . 1.356(5) ?
    C20 H20 . 0.9300 ?
    C21 C22 . 1.382(4) ?
    C21 H21 . 0.9300 ?
    C22 H22 . 0.9300 ?
    C8 F81A . 1.144(8) ?
    C8 F82 . 1.313(4) ?
    C8 F81 . 1.481(6) ?
    C8 C9 . 1.520(3) ?
    C8 F82A . 1.566(7) ?
    C9 F91 . 1.288(5) ?
    C9 F92A . 1.334(6) ?
    C9 F92 . 1.378(4) ?
    C9 F91A . 1.400(6) ?
    C9 C10 . 1.511(3) ?
    C10 F12A . 1.205(7) ?
    C10 F101 . 1.315(4) ?
    C10 F102 . 1.446(6) ?
    C10 F11A . 1.510(6) ?
loop_
    _geom_angle_atom_site_label_1
    _geom_angle_atom_site_label_2
    _geom_angle_atom_site_label_3
    _geom_angle_site_symmetry_1
    _geom_angle_site_symmetry_3
    _geom_angle
    _geom_angle_publ_flag
    C13 S1 C14 . . 93.38(10) ?
    C6 C1 C2 . . 120.2(3) ?
    C6 C1 Cl1 . . 120.61(17) ?
    C2 C1 Cl1 . . 119.2(2) ?
    C3 C2 C1 . . 119.8(3) ?
    C3 C2 H2 . . 120.1 ?
    C1 C2 H2 . . 120.1 ?
    C4 C3 C2 . . 121.1(3) ?
    C4 C3 H3 . . 119.5 ?
    C2 C3 H3 . . 119.5 ?
    C3 C4 C5 . . 119.6(3) ?
    C3 C4 H4 . . 120.2 ?
    C5 C4 H4 . . 120.2 ?
    C4 C5 C6 . . 121.4(3) ?
    C4 C5 H5 . . 119.3 ?
    C6 C5 H5 . . 119.3 ?
    C1 C6 C5 . . 117.9(2) ?
    C1 C6 C7 . . 122.0(2) ?
    C5 C6 C7 . . 120.1(2) ?
    C11 C7 C6 . . 129.06(19) ?
    C11 C7 C8 . . 111.42(18) ?
    C6 C7 C8 . . 119.51(18) ?
    C7 C11 C12 . . 130.30(18) ?
    C7 C11 C10 . . 110.21(19) ?
    C12 C11 C10 . . 119.49(17) ?
    C13 C12 C15 . . 112.38(19) ?
    C13 C12 C11 . . 124.34(19) ?
    C15 C12 C11 . . 123.14(17) ?
    C12 C13 C16 . . 130.1(2) ?
    C12 C13 S1 . . 110.26(16) ?
    C16 C13 S1 . . 119.55(16) ?
    C15 C14 C17 . . 129.2(2) ?
    C15 C14 S1 . . 109.74(17) ?
    C17 C14 S1 . . 121.03(17) ?
    C14 C15 C12 . . 114.24(19) ?
    C14 C15 H15 . . 122.9 ?
    C12 C15 H15 . . 122.9 ?
    C13 C16 H16A . . 109.5 ?
    C13 C16 H16B . . 109.5 ?
    H16A C16 H16B . . 109.5 ?
    C13 C16 H16C . . 109.5 ?
    H16A C16 H16C . . 109.5 ?
    H16B C16 H16C . . 109.5 ?
    C18 C17 C22 . . 117.3(2) ?
    C18 C17 C14 . . 121.4(2) ?
    C22 C17 C14 . . 121.3(2) ?
    C17 C18 C19 . . 120.5(3) ?
    C17 C18 H18 . . 119.8 ?
    C19 C18 H18 . . 119.8 ?
    C20 C19 C18 . . 120.9(3) ?
    C20 C19 H19 . . 119.6 ?
    C18 C19 H19 . . 119.6 ?
    C19 C20 C21 . . 119.5(3) ?
    C19 C20 H20 . . 120.3 ?
    C21 C20 H20 . . 120.3 ?
    C20 C21 C22 . . 120.7(3) ?
    C20 C21 H21 . . 119.7 ?
    C22 C21 H21 . . 119.7 ?
    C21 C22 C17 . . 121.2(3) ?
    C21 C22 H22 . . 119.4 ?
    C17 C22 H22 . . 119.4 ?
    F81A C8 F82 . . 65.8(5) ?
    F81A C8 F81 . . 34.6(5) ?
    F82 C8 F81 . . 100.4(4) ?
    F81A C8 C7 . . 124.0(5) ?
    F82 C8 C7 . . 117.8(3) ?
    F81 C8 C7 . . 107.7(3) ?
    F81A C8 C9 . . 120.2(5) ?
    F82 C8 C9 . . 118.8(3) ?
    F81 C8 C9 . . 104.6(3) ?
    C7 C8 C9 . . 106.1(2) ?
    F81A C8 F82A . . 104.8(6) ?
    F82 C8 F82A . . 39.3(2) ?
    F81 C8 F82A . . 139.3(4) ?
    C7 C8 F82A . . 100.1(3) ?
    C9 C8 F82A . . 95.4(3) ?
    F91 C9 F92A . . 70.4(4) ?
    F91 C9 F92 . . 107.3(3) ?
    F92A C9 F92 . . 39.2(3) ?
    F91 C9 F91A . . 34.3(3) ?
    F92A C9 F91A . . 103.0(5) ?
    F92 C9 F91A . . 141.3(4) ?
    F91 C9 C10 . . 115.5(3) ?
    F92A C9 C10 . . 127.6(4) ?
    F92 C9 C10 . . 99.4(3) ?
    F91A C9 C10 . . 103.5(4) ?
    F91 C9 C8 . . 121.5(3) ?
    F92A C9 C8 . . 114.0(3) ?
    F92 C9 C8 . . 104.8(3) ?
    F91A C9 C8 . . 98.6(3) ?
    C10 C9 C8 . . 105.60(19) ?
    F12A C10 F101 . . 69.7(4) ?
    F12A C10 F102 . . 32.6(4) ?
    F101 C10 F102 . . 101.7(3) ?
    F12A C10 C11 . . 124.5(5) ?
    F101 C10 C11 . . 114.7(2) ?
    F102 C10 C11 . . 105.3(3) ?
    F12A C10 F11A . . 105.4(5) ?
    F101 C10 F11A . . 38.6(2) ?
    F102 C10 F11A . . 138.0(3) ?
    C11 C10 F11A . . 105.3(3) ?
    F12A C10 C9 . . 116.6(4) ?
    F101 C10 C9 . . 122.1(3) ?
    F102 C10 C9 . . 104.9(3) ?
    C11 C10 C9 . . 106.42(18) ?
    F11A C10 C9 . . 93.3(3) ?
data_global
_journal_date_recd_electronic     2008-04-21
_journal_date_accepted     2008-05-06
_journal_name_full     'Acta Crystallographica, Section E'
_journal_year     2008
_journal_volume     64
_journal_issue      6
_journal_page_first     o1028
_journal_page_last     o1028
_journal_paper_category     QO
_journal_coeditor_code     DN2342
_publ_contact_author_name     'Congbin, Fan'
_publ_contact_author_address
;
Jiangxi Key Laboratory of Organic Chemistry,
Jiangxi Science and Technology Normal University,
Nanchang 330013,
People's Republic of China
;
_publ_contact_author_email     congbinfan@yahoo.com.cn
_publ_contact_author_fax     '086 791 3826894'
_publ_contact_author_phone     '086 791 3805183'
_publ_section_title
;\
1-(2-Chlorophenyl)-2-(2-methyl-5-phenyl-3-thienyl)-3,3,4,4,5,5-\
hexafluorocyclopent-1-ene: a novel photochromic diarylethene
;
loop_
    _publ_author_name
    _publ_author_address
    'Shanshan Gong'
;
Jiangxi Key Laboratory of Organic Chemistry,
Jiangxi Science & Technology Normal University,
Nanchang 330013,
People's Republic of China
;
    'Congbin Fan'
;
Jiangxi Key Laboratory of Organic Chemistry,
Jiangxi Science & Technology Normal University,
Nanchang 330013,
People's Republic of China
;
    'Weijun Liu'
;
Jiangxi Key Laboratory of Organic Chemistry,
Jiangxi Science & Technology Normal University,
Nanchang 330013,
People's Republic of China
;
    'Gang Liu'
;
Jiangxi Key Laboratory of Organic Chemistry,
Jiangxi Science & Technology Normal University,
Nanchang 330013,
People's Republic of China
;
