# Supplementary material for: 1-(2-Chloro­phen­yl)-2-(2-methyl-5-phenyl-3-thien­yl)-3,3,4,4,5,5-hexa­fluoro­cyclo­pent-1-ene: a new photochromic diaryl­ethene
Source: Acta Crystallogr Sect E Struct Rep Online. 2008 May 10;64(Pt 6):o1028. doi: 10.1107/S1600536808013330 (PMC2961463; doi:10.1107/S1600536808013330)
Supplement: Supplementary file 2 [file e-64-o1028-Isup2.hkl]

# 
# h,k,l, Fc-squared, Fo-squared, sigma(Fo-squared) and status flag 
# 
data_I
_shelx_title ' A in P-1' 
_shelx_refln_list_code          4 
_shelx_F_calc_maximum      126.32 
_exptl_crystal_F_000       464.00 
_reflns_d_resolution_high  0.8255 
 
loop_ 
 _symmetry_equiv_pos_as_xyz 
 'x, y, z' 
 '-x, -y, -z' 
 
_cell_length_a     8.8064 
_cell_length_b    10.4185 
_cell_length_c    11.6563 
_cell_angle_alpha  85.265 
_cell_angle_beta   76.935 
_cell_angle_gamma  76.324 
 
_shelx_F_squared_multiplier     1.000 
 
loop_ 
 _refln_index_h 
 _refln_index_k 
 _refln_index_l 
 _refln_F_squared_calc 
 _refln_F_squared_meas 
 _refln_F_squared_sigma 
 _refln_observed_status 
   1   0   0      889.17      958.56     10.44 o 
   2   0   0       22.15       19.44      0.43 o 
   3   0   0     2218.08     2308.84     14.03 o 
   4   0   0      674.25      650.59      5.98 o 
   5   0   0       17.74       16.13      0.67 o 
   6   0   0      542.49      566.26      4.74 o 
   7   0   0       57.50       53.14      1.72 o 
   8   0   0       74.93       73.64      2.16 o 
   9   0   0        4.90        2.96      0.78 o 
  10   0   0        4.66        3.39      1.41 o 
  -9   1   0        5.07        3.85      1.36 o 
  -8   1   0       98.94       87.23      2.74 o 
  -7   1   0        0.23        1.03      0.59 o 
  -6   1   0       56.55       50.99      1.23 o 
  -5   1   0       60.30       57.75      1.15 o 
  -4   1   0     1255.54     1212.76     13.15 o 
  -3   1   0        0.01       -0.45      0.61 o 
  -2   1   0     1010.19     1004.58      7.15 o 
  -1   1   0     1260.63     1314.92     10.06 o 
   1   1   0      808.93      897.39      9.42 o 
   2   1   0     7704.21     6889.20     51.79 o 
   3   1   0       45.24       46.38      0.74 o 
   4   1   0       28.55       20.67      0.64 o 
   5   1   0        2.64        2.23      0.33 o 
   6   1   0      206.47      195.23      3.09 o 
   7   1   0        7.75       10.04      0.91 o 
   8   1   0       28.29       29.45      2.70 o 
   9   1   0        0.25       -0.88      0.58 o 
  10   1   0        0.79        0.21      0.70 o 
  -9   2   0        3.42        7.66      1.61 o 
  -8   2   0        8.23        8.95      1.54 o 
  -7   2   0       49.54       58.60      2.96 o 
  -6   2   0      683.99      654.73      5.46 o 
  -5   2   0       75.26       70.78      1.32 o 
  -4   2   0        0.19        1.00      0.41 o 
  -3   2   0      116.14      121.73      1.44 o 
  -2   2   0      519.88      531.25      3.76 o 
  -1   2   0       81.09       82.77      1.24 o 
   0   2   0      520.96      549.37      5.15 o 
   1   2   0     1926.94     2099.70     13.02 o 
   2   2   0     4796.64     4673.83     37.12 o 
   3   2   0       22.21       28.44      0.68 o 
   4   2   0      180.97      136.25      2.20 o 
   5   2   0        4.36        7.72      0.52 o 
   6   2   0        0.20        0.12      0.46 o 
   7   2   0       13.22       16.36      1.23 o 
   8   2   0        4.56        4.44      1.33 o 
   9   2   0        5.45        6.89      0.99 o 
  10   2   0       12.08       12.29      1.52 o 
  -9   3   0        0.86        4.25      1.51 o 
  -8   3   0        8.93        8.31      1.61 o 
  -7   3   0        9.09       10.47      1.54 o 
  -6   3   0        3.12        5.22      0.79 o 
  -5   3   0        2.86        3.57      0.48 o 
  -4   3   0        5.91        2.24      0.36 o 
  -3   3   0      842.16      978.40      6.69 o 
  -2   3   0        6.07        5.20      0.31 o 
  -1   3   0       21.82       17.68      0.48 o 
   0   3   0     1469.65     1330.14     11.57 o 
   1   3   0      354.82      372.92      2.78 o 
   2   3   0     2172.95     2227.97     14.21 o 
   3   3   0       24.53       16.14      0.52 o 
   4   3   0      102.21      104.72      1.34 o 
   5   3   0        5.22        7.10      0.84 o 
   6   3   0       75.67       62.41      1.72 o 
   7   3   0        3.13        2.31      0.64 o 
   8   3   0       27.49       27.95      3.04 o 
   9   3   0        1.71        0.85      0.76 o 
  10   3   0        0.46       -0.02      0.88 o 
  -8   4   0        2.70        1.66      1.02 o 
  -7   4   0        9.32       10.70      1.02 o 
  -6   4   0      111.29      100.20      2.51 o 
  -5   4   0        9.60       11.03      0.95 o 
  -4   4   0       29.60       30.58      1.63 o 
  -3   4   0      190.61      176.77      1.91 o 
  -2   4   0       11.84       17.70      0.53 o 
  -1   4   0      383.61      397.99      3.08 o 
   0   4   0      742.15      731.00      5.03 o 
   1   4   0      849.73      821.62      5.57 o 
   2   4   0     6237.19     6143.07     45.50 o 
   3   4   0      740.44      822.51      5.75 o 
   4   4   0       58.70       57.22      1.05 o 
   5   4   0      195.87      193.84      2.14 o 
   6   4   0       28.31       23.93      1.16 o 
   7   4   0        1.29        2.22      0.81 o 
   8   4   0      133.14      138.20      3.00 o 
   9   4   0       16.88       14.02      1.48 o 
  10   4   0        1.48        1.19      0.77 o 
  -8   5   0        0.16       -0.92      0.78 o 
  -7   5   0        0.85        0.47      0.66 o 
  -6   5   0       56.31       49.46      1.89 o 
  -5   5   0        0.22       -0.91      0.61 o 
  -4   5   0       49.18       36.72      2.45 o 
  -3   5   0       94.98      105.72      2.24 o 
  -2   5   0      229.22      209.46      5.55 o 
  -1   5   0      134.58      183.92      2.74 o 
   0   5   0      375.52      340.80      2.88 o 
   1   5   0        9.71       15.26      0.57 o 
   2   5   0      525.54      583.96      4.44 o 
   3   5   0        7.86        9.95      0.50 o 
   4   5   0      325.09      292.22      2.82 o 
   5   5   0       14.33       10.08      0.81 o 
   6   5   0        1.05        3.69      1.37 o 
   7   5   0       15.29       23.10      1.55 o 
   8   5   0        2.07        1.05      0.69 o 
   9   5   0        9.53        7.52      1.06 o 
  10   5   0        4.17        4.50      1.57 o 
  -7   6   0        0.12        2.09      0.78 o 
  -6   6   0       11.02       13.16      2.04 o 
  -5   6   0        0.13        2.54      0.72 o 
  -4   6   0       91.81       78.40      2.18 o 
  -3   6   0       75.21       78.75      2.08 o 
  -2   6   0       11.36       11.09      0.85 o 
  -1   6   0        1.74        0.62      0.40 o 
   0   6   0      178.88      188.02      2.90 o 
   1   6   0       11.13        5.71      0.43 o 
   2   6   0      317.02      327.11      3.06 o 
   3   6   0       30.46       32.82      0.90 o 
   4   6   0       52.14       47.43      1.10 o 
   5   6   0      277.72      318.77      4.19 o 
   6   6   0      127.43      122.56      2.58 o 
   7   6   0       57.51       59.39      1.93 o 
   8   6   0       27.39       22.52      1.40 o 
   9   6   0       37.27       44.32      1.94 o 
  10   6   0        6.80        5.39      1.01 o 
  -7   7   0        0.54        0.94      0.79 o 
  -6   7   0       29.01       29.73      1.65 o 
  -5   7   0        3.53        5.73      1.21 o 
  -4   7   0       28.00       28.16      2.65 o 
  -3   7   0       83.68       84.37      2.27 o 
  -2   7   0      288.85      284.72      4.20 o 
  -1   7   0      195.01      218.89      3.49 o 
   0   7   0      239.63      245.40      4.25 o 
   1   7   0      219.84      184.96      2.85 o 
   2   7   0       70.64       69.61      1.34 o 
   3   7   0       51.10       40.24      1.07 o 
   4   7   0       90.44       72.11      1.83 o 
   5   7   0      228.93      261.18      3.82 o 
   6   7   0       12.24       12.10      0.98 o 
   7   7   0       54.55       61.02      3.45 o 
   8   7   0       35.62       32.25      4.44 o 
   9   7   0        3.12        2.15      0.83 o 
  -6   8   0        0.03       -0.43      0.61 o 
  -5   8   0        4.45        5.10      1.93 o 
  -4   8   0        0.11       -0.62      0.47 o 
  -3   8   0        0.11        1.02      0.61 o 
  -2   8   0        6.33        6.04      0.84 o 
  -1   8   0        0.07        0.98      0.61 o 
   0   8   0      266.86      325.00      4.55 o 
   1   8   0        0.06        2.20      0.63 o 
   2   8   0        1.39        0.50      0.40 o 
   3   8   0      179.03      178.43      2.40 o 
   4   8   0       56.88       29.25      1.21 o 
   5   8   0       11.54       15.92      1.94 o 
   6   8   0       18.98       17.40      1.15 o 
   7   8   0       13.73       10.32      0.99 o 
   8   8   0        0.06        1.51      0.72 o 
   9   8   0        0.03        0.05      0.70 o 
  -5   9   0        7.24        5.55      1.01 o 
  -4   9   0        7.34        8.78      2.25 o 
  -3   9   0        0.56       -0.13      0.57 o 
  -2   9   0      128.26      119.15      5.12 o 
  -1   9   0      109.66       97.47      3.22 o 
   0   9   0       45.81       45.17      2.57 o 
   1   9   0       83.02       95.11      2.38 o 
   2   9   0       87.13       84.71      2.19 o 
   3   9   0       21.68       16.31      0.86 o 
   4   9   0        8.89       13.59      0.83 o 
   5   9   0        5.42        4.87      0.74 o 
   6   9   0        0.47        0.13      0.69 o 
   7   9   0       23.49       24.69      1.42 o 
   8   9   0        0.61        1.85      0.80 o 
  -4  10   0        4.93        6.98      1.10 o 
  -3  10   0        3.13        3.37      0.85 o 
  -2  10   0        1.27        1.84      0.75 o 
  -1  10   0       46.52       40.96      1.79 o 
   0  10   0        0.99        0.19      0.62 o 
   1  10   0        0.06        0.40      1.39 o 
   2  10   0       68.63       73.00      2.21 o 
   3  10   0       13.30        7.14      1.93 o 
   4  10   0        0.24        0.00      0.51 o 
   5  10   0        0.12        1.54      0.84 o 
   6  10   0        4.21        1.48      0.69 o 
   7  10   0       22.55       28.04      1.57 o 
  -2  11   0        2.43        5.71      1.03 o 
  -1  11   0       12.81       11.02      1.22 o 
   0  11   0        1.04        0.23      0.61 o 
   1  11   0       18.76       18.19      1.34 o 
   2  11   0       97.69      100.08      5.00 o 
   3  11   0       12.45        7.57      0.96 o 
   4  11   0       11.11       10.36      1.52 o 
   5  11   0       23.96       25.09      2.15 o 
   6  11   0        6.71        1.86      0.78 o 
   0  12   0        5.59        8.73      1.18 o 
   1  12   0       13.42       10.47      1.18 o 
   2  12   0       23.49       23.36      1.51 o 
   3  12   0       13.50       11.20      1.18 o 
   4  12   0        0.92        0.87      0.93 o 
  -3 -12   1       11.08        9.22      1.64 o 
  -2 -12   1        2.13        1.78      1.12 o 
  -1 -12   1        4.89        6.39      1.61 o 
   0 -12   1        5.10        2.28      1.18 o 
  -6 -11   1       10.30       19.08      1.88 o 
  -5 -11   1        4.07        4.85      1.17 o 
  -3 -11   1        8.41        8.42      2.01 o 
  -2 -11   1        0.56        1.89      0.70 o 
  -1 -11   1        0.46       -0.33      0.62 o 
   0 -11   1       29.08       24.45      1.52 o 
   1 -11   1        0.39       -0.46      0.59 o 
   2 -11   1        6.95        4.71      0.98 o 
  -7 -10   1        2.42        3.79      1.23 o 
  -6 -10   1       37.94       47.12      2.65 o 
  -5 -10   1       30.99       32.68      2.17 o 
  -4 -10   1       17.24       12.15      0.83 o 
  -3 -10   1       10.79       14.48      1.09 o 
  -2 -10   1        2.93        4.75      0.81 o 
  -1 -10   1       42.41       44.29      1.75 o 
   0 -10   1       12.09       14.29      1.16 o 
   1 -10   1        0.00        0.62      0.75 o 
   2 -10   1       26.82       23.69      1.46 o 
   3 -10   1        2.59        2.05      0.87 o 
   4 -10   1        0.90        0.75      0.68 o 
  -8  -9   1        3.23        5.19      1.38 o 
  -7  -9   1        8.05        5.50      1.30 o 
  -6  -9   1       64.01       62.85      2.46 o 
  -5  -9   1       26.65       23.54      1.52 o 
  -4  -9   1      111.42      131.53      2.20 o 
  -3  -9   1      116.00      104.10      1.94 o 
  -2  -9   1        5.59        6.30      0.80 o 
  -1  -9   1        7.32        8.53      0.88 o 
   0  -9   1      115.15      100.93      2.52 o 
   1  -9   1       59.46       55.19      1.91 o 
   2  -9   1       11.56       10.82      1.08 o 
   3  -9   1        3.97        3.80      0.80 o 
   4  -9   1        6.44       10.31      1.15 o 
   5  -9   1        0.01        0.48      1.33 o 
  -9  -8   1        0.60        1.79      1.15 o 
  -8  -8   1        0.04        0.47      0.57 o 
  -7  -8   1        3.61        3.72      0.77 o 
  -6  -8   1        8.67        6.14      0.82 o 
  -5  -8   1        8.65        4.33      0.71 o 
  -4  -8   1      333.68      421.84      4.16 o 
  -3  -8   1        1.35        1.31      1.05 o 
  -2  -8   1        0.35       -0.03      0.38 o 
  -1  -8   1      357.88      358.69      4.69 o 
   0  -8   1      455.27      399.86      5.14 o 
   1  -8   1       36.34       37.86      3.20 o 
   2  -8   1      166.24      159.42      3.19 o 
   3  -8   1       34.61       29.84      1.48 o 
   4  -8   1       11.85       10.41      1.04 o 
   5  -8   1       12.27       11.35      1.19 o 
   6  -8   1       14.79       21.41      1.56 o 
  -9  -7   1       17.64       20.32      1.51 o 
  -8  -7   1        0.17        0.14      0.62 o 
  -7  -7   1        1.38        1.80      0.64 o 
  -6  -7   1       30.32       38.59      1.54 o 
  -5  -7   1        3.28        0.49      0.68 o 
  -4  -7   1      170.02      200.88      2.52 o 
  -3  -7   1       14.78        9.69      0.62 o 
  -2  -7   1      324.19      349.40      3.41 o 
  -1  -7   1       56.94       66.19      1.29 o 
   0  -7   1      104.92      100.88      2.32 o 
   1  -7   1      157.83      157.92      2.85 o 
   2  -7   1      373.04      358.98     12.67 o 
   3  -7   1        0.13        0.57      0.56 o 
   4  -7   1        0.20        0.42      1.26 o 
   5  -7   1        1.63        1.03      1.10 o 
   6  -7   1        0.57        3.82      0.87 o 
   7  -7   1        0.26        0.62      0.67 o 
  -9  -6   1        0.58        1.92      0.82 o 
  -8  -6   1       12.89       12.77      1.97 o 
  -7  -6   1       20.09       21.95      1.31 o 
  -6  -6   1       33.62       46.81      1.65 o 
  -5  -6   1       89.87       74.85      2.79 o 
  -4  -6   1       59.63       69.18      2.19 o 
  -3  -6   1        3.62        0.36      0.28 o 
  -2  -6   1       63.51       78.31      1.34 o 
  -1  -6   1       15.18       18.70      0.69 o 
   0  -6   1        0.56        0.19      0.26 o 
   1  -6   1        0.01        0.34      0.26 o 
   2  -6   1       95.57       98.84      2.19 o 
   3  -6   1        2.22        5.44      0.79 o 
   4  -6   1        0.50        1.26      0.57 o 
   5  -6   1       12.59        6.43      1.60 o 
   6  -6   1       17.42       17.86      1.27 o 
   7  -6   1        2.19        5.30      1.16 o 
 -10  -5   1        0.71        0.82      0.79 o 
  -9  -5   1        1.76        2.05      0.78 o 
  -8  -5   1       26.12       26.18      2.32 o 
  -7  -5   1       11.96       11.12      1.35 o 
  -6  -5   1      111.58       96.35      2.69 o 
  -5  -5   1       27.70       30.12      1.02 o 
  -4  -5   1       22.41       12.79      0.62 o 
  -3  -5   1      391.88      321.91      2.98 o 
  -2  -5   1      221.61      256.29      2.72 o 
  -1  -5   1       25.04       26.07      0.72 o 
   0  -5   1        0.04        0.44      0.25 o 
   1  -5   1      111.26      112.68      1.46 o 
   2  -5   1      174.16      143.81      1.78 o 
   3  -5   1        0.05        0.98      0.68 o 
   4  -5   1       86.72       96.26      4.13 o 
   5  -5   1       55.47       49.89      1.73 o 
   6  -5   1        2.29        0.91      0.64 o 
   7  -5   1        7.43        3.84      1.20 o 
   8  -5   1        3.05        6.09      1.48 o 
 -10  -4   1        2.10        3.88      0.96 o 
  -9  -4   1        4.86        4.23      1.15 o 
  -8  -4   1        0.00       -0.47      0.61 o 
  -7  -4   1      259.01      250.82      3.95 o 
  -6  -4   1      242.92      250.50      5.04 o 
  -5  -4   1       77.14       76.67      1.34 o 
  -4  -4   1        5.79        8.23      0.48 o 
  -3  -4   1     1740.12     1730.13     11.03 o 
  -2  -4   1     3724.68     3708.37     25.51 o 
  -1  -4   1     1335.77     1309.95      8.41 o 
   0  -4   1      488.91      538.27      4.36 o 
   1  -4   1     2096.72     2328.75     14.28 o 
   2  -4   1     1234.50     1333.83      8.71 o 
   3  -4   1      155.39      182.29      2.03 o 
   4  -4   1      451.53      467.92      4.04 o 
   5  -4   1      161.37      151.44      2.86 o 
   6  -4   1       17.60       15.31      1.12 o 
   7  -4   1       80.11       82.41      3.58 o 
   8  -4   1        9.79        9.08      1.58 o 
 -10  -3   1       25.72       23.35      3.54 o 
  -9  -3   1        7.50        8.67      1.08 o 
  -8  -3   1        0.03       -0.02      0.56 o 
  -7  -3   1       68.88       62.21      1.90 o 
  -6  -3   1       14.75       20.92      1.13 o 
  -5  -3   1      102.85       93.37      1.44 o 
  -4  -3   1      492.66      512.14      4.05 o 
  -3  -3   1        0.38        3.00      0.56 o 
  -2  -3   1       74.30       67.45      1.13 o 
  -1  -3   1     2848.18     2763.31     26.75 o 
   0  -3   1     1740.96     1634.74     10.06 o 
   1  -3   1        0.99        0.61      0.24 o 
   2  -3   1      984.37      900.36      9.18 o 
   3  -3   1      309.24      281.08      2.59 o 
   4  -3   1      114.98      126.50      1.70 o 
   5  -3   1      115.72      109.33      1.91 o 
   6  -3   1      118.22      120.50      2.56 o 
   7  -3   1       81.40       60.95      2.97 o 
   8  -3   1       11.02        5.67      1.35 o 
   9  -3   1        3.62        5.27      1.39 o 
 -10  -2   1        0.28        0.72      1.06 o 
  -9  -2   1       64.11       70.07      3.58 o 
  -8  -2   1       58.30       60.70      1.98 o 
  -7  -2   1       23.55       28.01      1.33 o 
  -6  -2   1      352.46      351.41      4.43 o 
  -5  -2   1      562.78      519.07      4.23 o 
  -4  -2   1      231.57      280.06      2.58 o 
  -3  -2   1       30.19       33.11      0.70 o 
  -2  -2   1     1834.03     1866.99     11.39 o 
  -1  -2   1      809.66      872.95      5.57 o 
   0  -2   1      202.48      223.87      1.76 o 
   1  -2   1     2379.97     2445.44     15.74 o 
   2  -2   1      320.43      326.13      2.58 o 
   3  -2   1      247.58      277.30      2.46 o 
   4  -2   1        2.40        6.09      0.42 o 
   5  -2   1      205.18      180.53      2.17 o 
   6  -2   1        0.28       -0.74      0.49 o 
   7  -2   1       29.27       22.69      1.30 o 
   8  -2   1       10.11       12.29      1.70 o 
   9  -2   1       29.18       18.68      2.06 o 
 -10  -1   1        3.49        3.51      1.36 o 
  -9  -1   1        0.59        0.50      0.64 o 
  -8  -1   1        6.72        5.94      1.21 o 
  -7  -1   1      101.67      109.69      2.43 o 
  -6  -1   1      200.92      231.26      6.10 o 
  -5  -1   1        0.51        0.22      0.30 o 
  -4  -1   1      220.33      206.67      2.96 o 
  -3  -1   1      971.89      980.27     12.00 o 
  -2  -1   1     2416.57     2375.43     21.97 o 
  -1  -1   1      805.28      716.53      9.20 o 
   0  -1   1     4139.93     4034.61     31.19 o 
   1  -1   1     5297.16     5072.29     46.42 o 
   2  -1   1      416.19      375.68      2.77 o 
   3  -1   1      538.65      531.37      3.88 o 
   4  -1   1      127.09      123.52      1.61 o 
   5  -1   1      166.81      193.61      2.19 o 
   6  -1   1       88.58       86.01      1.51 o 
   7  -1   1      222.35      217.22      3.64 o 
   8  -1   1        0.05       -0.72      0.83 o 
   9  -1   1        5.73        4.51      1.33 o 
  10  -1   1        2.06        2.57      1.33 o 
  -9   0   1        1.54        0.31      0.96 o 
  -8   0   1        1.02        0.66      0.83 o 
  -7   0   1       35.38       36.75      3.01 o 
  -6   0   1      109.31      116.39      1.81 o 
  -5   0   1        0.36        1.68      0.36 o 
  -4   0   1        1.12        0.31      0.26 o 
  -3   0   1      510.17      537.93      3.94 o 
  -2   0   1      197.81      221.20      1.86 o 
  -1   0   1      304.47      322.19      2.25 o 
   1   0   1      826.45      732.04      5.59 o 
   2   0   1     2265.50     2218.89     21.17 o 
   3   0   1      265.59      226.29      1.96 o 
   4   0   1      281.99      304.30      2.64 o 
   5   0   1      251.92      260.23      2.56 o 
   6   0   1       56.49       54.06      1.60 o 
   7   0   1       36.09       38.91      1.51 o 
   8   0   1        1.69        3.71      0.75 o 
   9   0   1       11.98       16.04      1.24 o 
  10   0   1        6.33        6.04      1.60 o 
  -9   1   1        0.00        0.64      1.01 o 
  -8   1   1       78.37       77.55      3.51 o 
  -7   1   1       11.17        9.22      0.90 o 
  -6   1   1       39.76       47.92      1.21 o 
  -5   1   1        5.92        4.96      1.07 o 
  -4   1   1       81.33      114.14      1.54 o 
  -3   1   1      227.34      236.85      2.18 o 
  -2   1   1     1087.49     1081.65      8.71 o 
  -1   1   1     1064.19     1158.61      9.05 o 
   0   1   1      164.97      186.46      1.81 o 
   1   1   1      645.51      701.43      5.54 o 
   2   1   1      194.40      141.84      2.29 o 
   3   1   1      552.28      582.26      7.04 o 
   4   1   1       97.33      126.43      1.98 o 
   5   1   1       16.91       19.69      0.60 o 
   6   1   1        3.35        5.82      0.98 o 
   7   1   1        2.45        2.75      0.62 o 
   8   1   1       30.84       25.89      1.38 o 
   9   1   1       16.36       11.35      1.65 o 
  10   1   1        0.06        1.99      0.83 o 
  -9   2   1        0.02       -0.15      1.02 o 
  -8   2   1        0.58        0.86      1.11 o 
  -7   2   1        0.96        0.00      0.90 o 
  -6   2   1       52.08       55.44      1.34 o 
  -5   2   1      150.01      149.48      1.99 o 
  -4   2   1       49.19       57.80      1.10 o 
  -3   2   1      104.72      117.89      1.43 o 
  -2   2   1      506.37      490.71      3.55 o 
  -1   2   1       20.79       19.60      2.43 o 
   0   2   1     1043.76     1028.33     11.42 o 
   1   2   1        2.91        0.51      0.15 o 
   2   2   1    12708.74    12099.80    177.15 o 
   3   2   1     1178.07     1308.70     14.19 o 
   4   2   1     1002.17      876.42      7.59 o 
   5   2   1       36.54       24.17      1.02 o 
   6   2   1      111.10      108.04      2.22 o 
   7   2   1       26.74       25.88      3.99 o 
   8   2   1       12.70       10.34      1.66 o 
   9   2   1       10.83       15.15      1.29 o 
  10   2   1        2.63        3.98      1.36 o 
  -9   3   1        6.91       11.01      1.91 o 
  -8   3   1        6.91       10.04      1.64 o 
  -7   3   1       49.08       51.24      2.86 o 
  -6   3   1       80.09       83.85      2.22 o 
  -5   3   1      205.57      219.23      3.43 o 
  -4   3   1        1.32       -0.15      0.28 o 
  -3   3   1        0.73        1.68      1.11 o 
  -2   3   1      452.14      443.33      4.57 o 
  -1   3   1       50.92       30.95      1.27 o 
   0   3   1      282.79      274.45      2.92 o 
   1   3   1     1258.97     1275.39      7.98 o 
   2   3   1      691.21      720.75      4.88 o 
   3   3   1     2353.95     2501.73     25.26 o 
   4   3   1      306.64      319.77      3.66 o 
   5   3   1      429.53      471.22      6.72 o 
   6   3   1       71.70       61.27      1.70 o 
   7   3   1       21.02       16.47      1.05 o 
   8   3   1       92.40       96.71      2.45 o 
   9   3   1      115.96      114.37      5.13 o 
  10   3   1        0.30       -0.93      0.62 o 
  -8   4   1        0.97       -0.68      0.98 o 
  -7   4   1       13.08       15.99      1.23 o 
  -6   4   1       20.89       19.12      1.26 o 
  -5   4   1       10.28        8.39      1.02 o 
  -4   4   1      322.62      301.63      4.85 o 
  -3   4   1      539.56      573.08      6.03 o 
  -2   4   1      547.04      628.30      8.88 o 
  -1   4   1      120.02      123.15      2.02 o 
   0   4   1       91.68       88.73      1.48 o 
   1   4   1     2423.59     2370.33     14.39 o 
   2   4   1     2336.76     2381.73     14.52 o 
   3   4   1       32.48       20.69      0.62 o 
   4   4   1     1176.00     1142.76      7.68 o 
   5   4   1        0.05        0.31      0.43 o 
   6   4   1        0.27       -0.03      0.58 o 
   7   4   1      127.67      122.35      4.33 o 
   8   4   1        2.87        2.68      0.74 o 
   9   4   1        0.17       -0.03      0.66 o 
  10   4   1        4.05        5.60      1.05 o 
  -8   5   1        9.73       14.41      2.09 o 
  -7   5   1       11.00        9.46      1.06 o 
  -6   5   1       29.58       35.04      2.12 o 
  -5   5   1      244.35      207.46      3.68 o 
  -4   5   1      142.52      150.60      2.92 o 
  -3   5   1        1.33        0.37      0.51 o 
  -2   5   1      380.49      370.78      4.94 o 
  -1   5   1      426.98      407.34      4.60 o 
   0   5   1        0.32        4.69      1.03 o 
   1   5   1       83.37       83.93      1.20 o 
   2   5   1        2.14        3.22      0.46 o 
   3   5   1      698.77      713.92      5.26 o 
   4   5   1       70.35       59.36      1.11 o 
   5   5   1      141.25      107.52      2.18 o 
   6   5   1      353.51      392.69      4.94 o 
   7   5   1       70.95       68.75      2.01 o 
   8   5   1       27.86       26.64      1.50 o 
   9   5   1       37.81       33.06      1.72 o 
  10   5   1        1.58        0.03      0.76 o 
  -7   6   1        4.60        3.29      1.45 o 
  -6   6   1        0.51        0.72      0.65 o 
  -5   6   1      119.80      110.82      2.76 o 
  -4   6   1       15.85       18.67      2.64 o 
  -3   6   1       31.07       23.24      1.21 o 
  -2   6   1      225.39      211.32      3.36 o 
  -1   6   1       12.46       10.35      0.77 o 
   0   6   1      158.45      186.94      1.96 o 
   1   6   1     1114.56     1185.07      8.48 o 
   2   6   1       83.30       70.73      1.23 o 
   3   6   1      108.39      117.08      1.66 o 
   4   6   1        2.93       -0.09      0.42 o 
   5   6   1      105.83      135.42      2.54 o 
   6   6   1       47.89       49.69      1.68 o 
   7   6   1       68.28       63.86      3.20 o 
   8   6   1       20.42       23.68      1.38 o 
   9   6   1        9.42        7.14      1.00 o 
  10   6   1        1.38        1.39      0.82 o 
  -6   7   1        0.49       -0.74      0.49 o 
  -5   7   1        3.24        4.01      0.90 o 
  -4   7   1       26.12       23.45      1.38 o 
  -3   7   1       18.65       18.57      1.17 o 
  -2   7   1       37.05       30.82      1.40 o 
  -1   7   1       11.36       21.28      1.39 o 
   0   7   1        2.01        1.63      0.51 o 
   1   7   1       59.98       77.45      1.33 o 
   2   7   1        1.36        0.92      0.43 o 
   3   7   1        2.87        8.24      0.55 o 
   4   7   1        0.36        1.12      0.54 o 
   5   7   1        4.43        8.23      0.90 o 
   6   7   1      210.86      187.37      3.36 o 
   7   7   1       33.55       39.63      1.65 o 
   8   7   1        5.52        3.37      1.15 o 
   9   7   1        5.65        3.02      0.83 o 
  -6   8   1        0.01       -0.28      0.63 o 
  -5   8   1        2.61        0.04      0.65 o 
  -4   8   1        0.54        0.23      0.58 o 
  -3   8   1        0.29        0.14      0.53 o 
  -2   8   1       34.67       33.19      1.52 o 
  -1   8   1        4.16        3.26      0.73 o 
   0   8   1       96.25      103.88      2.40 o 
   1   8   1        9.62        6.06      0.78 o 
   2   8   1       67.25       77.92      2.25 o 
   3   8   1        3.17        6.39      0.58 o 
   4   8   1       18.69       35.05      1.61 o 
   5   8   1       75.13       77.38      2.04 o 
   6   8   1       25.06       19.57      1.21 o 
   7   8   1        8.88        8.09      0.94 o 
   8   8   1       14.32       13.80      1.20 o 
   9   8   1        7.28        8.35      2.60 o 
  -5   9   1        0.61        1.26      0.76 o 
  -4   9   1       13.99       15.77      1.35 o 
  -3   9   1       17.15       23.25      2.16 o 
  -2   9   1       27.06       29.93      1.55 o 
  -1   9   1       38.01       42.65      1.75 o 
   0   9   1      806.98      812.34      8.80 o 
   1   9   1       76.72       83.73      2.25 o 
   2   9   1       26.75       38.36      1.56 o 
   3   9   1      348.57      337.51      4.74 o 
   4   9   1       40.59       44.26      1.30 o 
   5   9   1       55.83       44.39      1.61 o 
   6   9   1       43.98       55.88      1.93 o 
   7   9   1        0.76        0.99      0.64 o 
   8   9   1       26.46       29.83      1.63 o 
  -4  10   1        3.14        2.56      2.22 o 
  -3  10   1        3.76        6.37      1.03 o 
  -2  10   1        5.40        7.27      1.00 o 
  -1  10   1        4.70        0.69      0.66 o 
   0  10   1       13.37       15.30      1.23 o 
   1  10   1       10.76        4.63      0.85 o 
   2  10   1      113.70      135.56      3.02 o 
   3  10   1       58.55       76.90      2.23 o 
   4  10   1        0.46        0.84      0.89 o 
   5  10   1       26.45       26.17      1.40 o 
   6  10   1       47.06       52.80      1.93 o 
   7  10   1        6.76        5.83      1.23 o 
   8  10   1        4.89        6.56      1.04 o 
  -2  11   1        3.52        3.03      0.90 o 
  -1  11   1        1.04       -0.10      0.65 o 
   0  11   1       17.88       13.59      1.24 o 
   1  11   1        0.05       -0.32      0.60 o 
   2  11   1       65.42       61.33      4.27 o 
   3  11   1       10.67       21.60      2.09 o 
   4  11   1        4.11        3.00      1.12 o 
   5  11   1       14.14       12.04      1.61 o 
   6  11   1        3.07        6.15      1.42 o 
   7  11   1        5.73        5.31      1.40 o 
   0  12   1        0.03       -0.01      0.67 o 
   1  12   1        1.49        2.19      0.86 o 
   2  12   1        0.18       -0.26      0.63 o 
   3  12   1        0.01       -0.17      0.77 o 
   4  12   1       15.04       23.83      2.12 o 
   5  12   1        0.67        1.39      1.11 o 
  -3 -12   2       17.80       20.18      2.16 o 
  -2 -12   2        4.90        5.24      1.49 o 
  -1 -12   2        0.01       -0.49      1.12 o 
   0 -12   2        3.98        6.76      1.66 o 
  -6 -11   2        0.34        0.75      0.92 o 
  -5 -11   2       35.15       36.02      2.32 o 
  -4 -11   2       19.52       24.41      2.07 o 
  -3 -11   2        0.07        0.03      0.90 o 
  -2 -11   2        0.03       -0.61      0.89 o 
  -1 -11   2        0.16       -0.96      0.77 o 
   0 -11   2        0.02        1.11      1.07 o 
   1 -11   2        0.39       -0.18      1.05 o 
   2 -11   2       14.91       13.90      2.15 o 
  -7 -10   2        1.36        3.02      1.14 o 
  -6 -10   2       13.41       12.53      1.61 o 
  -5 -10   2        3.40        2.56      1.04 o 
  -4 -10   2        0.26        2.35      0.69 o 
  -3 -10   2       35.81       43.21      2.54 o 
  -2 -10   2        3.66        3.28      1.12 o 
  -1 -10   2       28.98       29.15      2.66 o 
   0 -10   2       45.53       38.35      2.26 o 
   1 -10   2       52.95       59.17      2.08 o 
   2 -10   2        0.23        0.16      1.00 o 
   3 -10   2        2.66        6.70      1.55 o 
   4 -10   2        5.26        3.76      0.94 o 
  -8  -9   2        0.15        1.64      1.05 o 
  -7  -9   2        4.81        3.88      1.24 o 
  -6  -9   2        1.23        1.02      0.93 o 
  -5  -9   2        6.29        3.17      0.99 o 
  -4  -9   2       91.33       62.32      1.93 o 
  -3  -9   2      114.99      121.82      4.19 o 
  -2  -9   2       58.93       64.28      1.53 o 
  -1  -9   2      150.83      150.06      2.98 o 
   0  -9   2      153.92      166.22      4.36 o 
   1  -9   2       37.57       37.51      1.84 o 
   2  -9   2        0.39        0.69      0.59 o 
   3  -9   2       21.68       28.20      1.55 o 
   4  -9   2        8.51        6.22      0.97 o 
   5  -9   2        0.12       -0.16      0.64 o 
  -8  -8   2        2.76        0.07      0.95 o 
  -7  -8   2        0.96        1.07      0.99 o 
  -6  -8   2        6.00        1.01      0.93 o 
  -5  -8   2        8.29       25.02      1.28 o 
  -4  -8   2        0.01        4.03      0.56 o 
  -3  -8   2       26.47       36.03      1.14 o 
  -2  -8   2       41.63       42.78      1.28 o 
  -1  -8   2      129.63      152.51      2.20 o 
   0  -8   2       15.41        9.55      0.92 o 
   1  -8   2       36.67       35.85      1.55 o 
   2  -8   2       36.04       38.84      1.58 o 
   3  -8   2       17.85       20.79      1.31 o 
   4  -8   2       33.04       21.54      1.39 o 
   5  -8   2       17.60       13.61      1.22 o 
   6  -8   2        0.14       -0.50      1.16 o 
  -9  -7   2        0.05        0.70      1.14 o 
  -8  -7   2        0.31        1.91      1.07 o 
  -7  -7   2       14.59       18.50      1.66 o 
  -6  -7   2        8.60       19.14      1.37 o 
  -5  -7   2      106.83      128.57      2.06 o 
  -4  -7   2       63.38       59.50      1.35 o 
  -3  -7   2       75.41       65.62      1.39 o 
  -2  -7   2        6.67        5.47      0.51 o 
  -1  -7   2      293.98      289.00      3.03 o 
   0  -7   2      345.93      328.89      3.29 o 
   1  -7   2       16.00       19.55      2.81 o 
   2  -7   2      261.91      253.25      3.88 o 
   3  -7   2        2.04        3.41      0.68 o 
   4  -7   2       99.52       87.07      3.82 o 
   5  -7   2        0.58        2.84      0.74 o 
   6  -7   2        6.81        3.82      0.88 o 
   7  -7   2        1.38        1.57      0.78 o 
  -9  -6   2        8.11        8.74      1.61 o 
  -8  -6   2       39.39       36.55      1.73 o 
  -7  -6   2        6.41        5.24      0.82 o 
  -6  -6   2       53.09       67.30      2.00 o 
  -5  -6   2        2.85        3.08      0.48 o 
  -4  -6   2      313.94      342.67      4.41 o 
  -3  -6   2        2.74       10.03      0.59 o 
  -2  -6   2     1047.93     1050.95      7.46 o 
  -1  -6   2      184.38      201.02      2.27 o 
   0  -6   2       81.71       82.72      1.37 o 
   1  -6   2       62.24       55.54      1.48 o 
   2  -6   2      302.49      310.68      3.09 o 
   3  -6   2      163.10      168.68      3.06 o 
   4  -6   2        6.68        5.74      2.20 o 
   5  -6   2        0.06        3.46      0.75 o 
   6  -6   2       56.20       51.37      1.97 o 
   7  -6   2        0.00        0.41      0.65 o 
  -9  -5   2        3.04        3.55      0.88 o 
  -8  -5   2        7.95        9.49      1.14 o 
  -7  -5   2      270.68      282.06      4.45 o 
  -6  -5   2      465.47      455.00      5.46 o 
  -5  -5   2       82.82       75.65      1.46 o 
  -4  -5   2      179.17      129.21      1.97 o 
  -3  -5   2        4.07       16.54      0.67 o 
  -2  -5   2     1532.42     1581.39     10.30 o 
  -1  -5   2       19.45       30.98      0.81 o 
   0  -5   2      743.14      793.58      5.71 o 
   1  -5   2     1016.97     1039.72      7.17 o 
   2  -5   2       27.23       35.77      0.93 o 
   3  -5   2       49.50       47.79      1.09 o 
   4  -5   2      496.70      461.51      5.56 o 
   5  -5   2       21.47       20.28      1.22 o 
   6  -5   2        8.07       12.92      1.11 o 
   7  -5   2        1.63        7.37      1.36 o 
   8  -5   2       17.43       19.69      2.09 o 
  -9  -4   2       10.25       10.47      1.13 o 
  -8  -4   2       12.23       13.79      1.13 o 
  -7  -4   2        2.35        1.28      0.98 o 
  -6  -4   2        4.16        4.81      0.69 o 
  -5  -4   2      154.74      173.99      2.20 o 
  -4  -4   2       78.15       45.11      2.26 o 
  -3  -4   2      311.66      320.86      3.51 o 
  -2  -4   2       36.75       22.53      0.67 o 
  -1  -4   2     2127.57     2247.78     13.82 o 
   0  -4   2     1211.45     1271.66     13.22 o 
   1  -4   2        5.31        4.11      0.65 o 
   2  -4   2       40.59       48.73      1.53 o 
   3  -4   2      254.99      244.18      2.51 o 
   4  -4   2       49.56       51.58      1.60 o 
   5  -4   2        3.42        1.93      1.04 o 
   6  -4   2       41.56       46.95      1.71 o 
   7  -4   2        8.42        7.66      1.36 o 
   8  -4   2        2.86        3.39      1.17 o 
   9  -4   2        2.11        2.53      1.32 o 
  -9  -3   2       42.50       46.86      2.39 o 
  -8  -3   2       48.69       49.71      2.14 o 
  -7  -3   2       25.43       20.68      1.22 o 
  -6  -3   2       55.06       64.53      1.76 o 
  -5  -3   2      593.59      654.81      5.21 o 
  -4  -3   2      661.01      681.06      5.52 o 
  -3  -3   2       61.24       71.36      1.13 o 
  -2  -3   2      793.91      716.45      5.01 o 
  -1  -3   2       30.05       44.66      0.88 o 
   0  -3   2      355.03      356.80      3.85 o 
   1  -3   2        0.13        2.65      0.54 o 
   2  -3   2        0.74        0.45      0.24 o 
   3  -3   2       19.30       11.08      0.56 o 
   4  -3   2      110.65      111.36      1.61 o 
   5  -3   2       95.15      105.08      1.70 o 
   6  -3   2       62.44       60.66      3.07 o 
   7  -3   2        0.01       -0.72      0.67 o 
   8  -3   2        2.79        8.11      1.49 o 
   9  -3   2        1.85        4.59      1.41 o 
  -9  -2   2        9.29        9.71      1.39 o 
  -8  -2   2        0.08        0.13      0.57 o 
  -7  -2   2        5.40        4.59      1.37 o 
  -6  -2   2       44.13       44.42      1.49 o 
  -5  -2   2       39.32       49.37      1.23 o 
  -4  -2   2        3.58        3.96      0.59 o 
  -3  -2   2     1117.13     1145.69      7.58 o 
  -2  -2   2      685.92      725.00      4.95 o 
  -1  -2   2      511.81      549.08      3.78 o 
   0  -2   2      448.40      438.59      3.93 o 
   1  -2   2       19.74       23.97      0.52 o 
   2  -2   2      532.97      551.60      3.97 o 
   3  -2   2       46.62       55.16      0.98 o 
   4  -2   2       17.82       24.75      0.92 o 
   5  -2   2      109.61       90.46      1.50 o 
   6  -2   2        9.73       12.74      0.74 o 
   7  -2   2       50.84       48.98      1.71 o 
   8  -2   2        0.02        0.89      0.90 o 
   9  -2   2        0.23        0.07      0.93 o 
  -9  -1   2        0.78        1.95      0.73 o 
  -8  -1   2       56.05       57.04      1.98 o 
  -7  -1   2        9.69        8.85      0.86 o 
  -6  -1   2        0.04        0.04      0.37 o 
  -5  -1   2       74.85       75.69      1.41 o 
  -4  -1   2      414.21      440.30      3.68 o 
  -3  -1   2      168.05      156.52      1.71 o 
  -2  -1   2       24.26       25.00      0.95 o 
  -1  -1   2     3930.09     3911.24     29.57 o 
   0  -1   2      228.80      262.49      2.51 o 
   1  -1   2      591.64      602.58      4.15 o 
   2  -1   2      233.69      223.55      1.91 o 
   3  -1   2      929.41      935.82      6.25 o 
   4  -1   2       77.60       70.31      1.14 o 
   5  -1   2       17.02       16.17      0.88 o 
   6  -1   2      214.32      238.10      3.82 o 
   7  -1   2       15.63        7.56      1.01 o 
   8  -1   2       33.50       23.60      2.59 o 
   9  -1   2       21.08       22.44      2.19 o 
  10  -1   2        2.16        4.25      1.36 o 
  -9   0   2        1.17        1.35      1.14 o 
  -8   0   2       48.04       45.31      1.77 o 
  -7   0   2        1.24        1.76      0.61 o 
  -6   0   2      100.35       95.33      1.69 o 
  -5   0   2       32.40       33.37      0.96 o 
  -4   0   2     1054.94     1113.51      7.62 o 
  -3   0   2     1067.29     1000.16      6.72 o 
  -2   0   2        1.69        3.83      0.28 o 
  -1   0   2     1240.13     1173.26      7.29 o 
   0   0   2     4987.44     4616.47     48.42 o 
   1   0   2    11657.13    10060.22     91.04 o 
   2   0   2      447.69      411.58      3.61 o 
   3   0   2       79.85       86.84      1.06 o 
   4   0   2       76.60       45.96      0.84 o 
   5   0   2      336.86      352.46      3.27 o 
   6   0   2       75.62       74.25      1.83 o 
   7   0   2        5.89        4.93      0.71 o 
   8   0   2      127.25      150.05      3.05 o 
   9   0   2       10.28        6.55      0.96 o 
  10   0   2        0.04       -0.35      0.63 o 
  -9   1   2        2.73        3.67      1.39 o 
  -8   1   2       41.61       46.85      2.84 o 
  -7   1   2        2.24        1.89      0.83 o 
  -6   1   2      105.28      108.65      1.83 o 
  -5   1   2      138.55      132.52      1.87 o 
  -4   1   2      630.70      645.74      7.56 o 
  -3   1   2     1141.03     1219.88      8.02 o 
  -2   1   2     1480.40     1469.31     15.67 o 
  -1   1   2      900.10      868.78      5.59 o 
   0   1   2     4781.98     4647.19     54.35 o 
   1   1   2       22.08       17.85      0.40 o 
   2   1   2     8633.81     8055.17     59.79 o 
   3   1   2     3486.85     3638.14     26.55 o 
   4   1   2      374.52      391.05      4.10 o 
   5   1   2       26.24       24.42      1.66 o 
   6   1   2      781.13      734.50      8.85 o 
   7   1   2       11.97       14.62      1.04 o 
   8   1   2        0.00       -0.66      0.44 o 
   9   1   2       30.10       22.95      1.99 o 
  10   1   2       15.25       20.08      1.45 o 
  -9   2   2       14.86       14.72      2.00 o 
  -8   2   2        3.97        6.17      1.45 o 
  -7   2   2        8.14        7.80      1.45 o 
  -6   2   2      145.15      145.01      3.05 o 
  -5   2   2       86.96       86.07      1.95 o 
  -4   2   2      231.20      263.71      2.75 o 
  -3   2   2        0.17        0.68      0.26 o 
  -2   2   2     2851.50     2849.46     18.71 o 
  -1   2   2     3441.38     3270.45     24.40 o 
   0   2   2     2737.65     2861.05     21.34 o 
   1   2   2     3108.48     3067.24     18.85 o 
   2   2   2    15955.84    14246.27    291.45 o 
   3   2   2      146.38      161.99      3.08 o 
   4   2   2        5.55        0.43      0.37 o 
   5   2   2      359.28      367.12      4.25 o 
   6   2   2      152.08      131.95      2.65 o 
   7   2   2       30.21       25.71      1.27 o 
   8   2   2       96.60       96.14      2.45 o 
   9   2   2       55.09       49.91      1.97 o 
  10   2   2        9.85        6.09      1.26 o 
  -8   3   2        0.02        0.33      1.09 o 
  -7   3   2        2.14        0.82      0.62 o 
  -6   3   2        9.41       11.53      1.04 o 
  -5   3   2        0.55        1.64      0.59 o 
  -4   3   2      308.71      289.77      3.93 o 
  -3   3   2       53.79       39.80      0.81 o 
  -2   3   2     2035.94     2272.52     29.52 o 
  -1   3   2       14.20        7.34      0.51 o 
   0   3   2      296.48      276.99      3.03 o 
   1   3   2      373.77      359.02      3.44 o 
   2   3   2      294.80      327.42      2.60 o 
   3   3   2       40.97       55.93      0.82 o 
   4   3   2      600.74      569.02      5.50 o 
   5   3   2       25.64       29.94      1.15 o 
   6   3   2       72.12       70.61      1.86 o 
   7   3   2        1.81        3.10      0.67 o 
   8   3   2        6.53        5.31      0.83 o 
   9   3   2       49.73       38.68      1.79 o 
  10   3   2        1.08        0.34      1.61 o 
  -8   4   2        8.36        5.98      1.57 o 
  -7   4   2        8.23        7.25      0.98 o 
  -6   4   2       57.56       56.42      3.59 o 
  -5   4   2      222.31      215.75      5.50 o 
  -4   4   2      146.97      140.34      2.71 o 
  -3   4   2        4.64        0.81      0.47 o 
  -2   4   2      269.13      259.23      3.42 o 
  -1   4   2      733.22      752.93      7.00 o 
   0   4   2     1673.03     1640.67     35.33 o 
   1   4   2     1020.02      993.34     14.97 o 
   2   4   2      280.44      293.05      3.01 o 
   3   4   2       80.21       93.58      1.50 o 
   4   4   2      764.47      800.06      5.65 o 
   5   4   2      149.47      144.54      2.49 o 
   6   4   2       43.10       49.56      1.59 o 
   7   4   2        7.36       10.44      1.17 o 
   8   4   2       18.28       20.09      1.89 o 
   9   4   2        5.45        7.76      1.03 o 
  10   4   2        0.76       -0.24      0.65 o 
  -7   5   2        0.13       -0.57      0.57 o 
  -6   5   2       32.12       38.16      1.72 o 
  -5   5   2       19.48       21.06      2.43 o 
  -4   5   2        1.11        1.42      0.57 o 
  -3   5   2      444.04      456.88      7.15 o 
  -2   5   2        9.79       11.88      0.83 o 
  -1   5   2      962.66      986.51      8.99 o 
   0   5   2      681.64      682.52      6.60 o 
   1   5   2      262.28      231.36      3.49 o 
   2   5   2       22.32       27.01      0.85 o 
   3   5   2       82.19       86.72      1.32 o 
   4   5   2      102.36      122.36      1.60 o 
   5   5   2     1097.44     1016.85     15.50 o 
   6   5   2       95.74      101.42      2.28 o 
   7   5   2        1.61        2.12      0.63 o 
   8   5   2        8.19        6.24      2.27 o 
   9   5   2        3.63        2.18      0.76 o 
  10   5   2       14.12       12.29      1.26 o 
  -7   6   2        5.43        6.16      1.06 o 
  -6   6   2        1.44        2.38      0.78 o 
  -5   6   2        0.15        0.92      0.65 o 
  -4   6   2       38.10       46.38      3.48 o 
  -3   6   2        0.84        0.97      0.81 o 
  -2   6   2        0.23        0.47      0.68 o 
  -1   6   2      182.41      183.25      3.02 o 
   0   6   2      127.01      161.70      3.11 o 
   1   6   2      848.06      849.19      6.09 o 
   2   6   2      754.24      825.48      6.02 o 
   3   6   2      325.46      328.42      3.11 o 
   4   6   2       14.83       30.58      0.90 o 
   5   6   2        4.11        8.76      0.81 o 
   6   6   2      112.38      103.82      2.45 o 
   7   6   2       81.20       77.83      2.17 o 
   8   6   2        2.92        2.09      0.70 o 
   9   6   2        1.70        1.91      0.71 o 
  10   6   2        3.73        2.95      0.87 o 
  -6   7   2        9.05       12.15      1.25 o 
  -5   7   2        0.41        0.17      0.55 o 
  -4   7   2        4.33        4.96      0.85 o 
  -3   7   2       12.16       11.78      2.66 o 
  -2   7   2      146.19      157.66      3.05 o 
  -1   7   2      110.78      101.19      2.34 o 
   0   7   2       19.95       26.89      1.22 o 
   1   7   2       49.63       60.49      1.69 o 
   2   7   2       81.18       84.00      1.82 o 
   3   7   2        9.84       11.52      0.63 o 
   4   7   2       93.97       73.09      1.41 o 
   5   7   2        2.07        2.89      0.62 o 
   6   7   2        4.49        0.48      0.53 o 
   7   7   2       35.84       25.81      1.47 o 
   8   7   2       15.81       16.94      1.27 o 
   9   7   2       22.74       29.05      2.37 o 
  -5   8   2        0.23       -0.81      0.54 o 
  -4   8   2       21.25       16.73      1.29 o 
  -3   8   2       58.32       53.66      1.98 o 
  -2   8   2        0.16        0.59      0.58 o 
  -1   8   2       36.18       30.54      1.48 o 
   0   8   2      540.92      513.74      6.18 o 
   1   8   2        0.59       -0.02      0.44 o 
   2   8   2       12.01        8.10      0.83 o 
   3   8   2      196.34      222.44      2.69 o 
   4   8   2      231.47      214.02      4.53 o 
   5   8   2        9.01        9.46      0.86 o 
   6   8   2      158.48      141.31      2.95 o 
   7   8   2        1.13        2.52      0.70 o 
   8   8   2        0.25       -0.20      0.58 o 
   9   8   2        0.72        1.91      0.94 o 
  -5   9   2        1.98        4.97      1.40 o 
  -4   9   2        3.04        1.07      0.70 o 
  -3   9   2        0.02        0.18      0.59 o 
  -2   9   2       10.46        9.50      1.04 o 
  -1   9   2       25.90       27.41      1.52 o 
   0   9   2        2.61        5.96      0.89 o 
   1   9   2        6.16        6.71      1.08 o 
   2   9   2        2.58        0.07      0.50 o 
   3   9   2       18.82       24.75      2.27 o 
   4   9   2       97.39      105.15      2.36 o 
   5   9   2        5.03        2.28      0.98 o 
   6   9   2       63.75       54.26      1.88 o 
   7   9   2       11.33       10.33      1.06 o 
   8   9   2        9.36        9.02      1.05 o 
   9   9   2        0.18        0.92      0.74 o 
  -3  10   2       10.26       13.42      2.48 o 
  -2  10   2        4.09        2.86      0.80 o 
  -1  10   2       24.01       23.72      1.46 o 
   0  10   2        6.60        6.33      1.36 o 
   1  10   2        2.90        4.01      0.84 o 
   2  10   2       18.63       11.14      1.07 o 
   3  10   2       62.39       73.48      3.03 o 
   4  10   2       26.29       17.47      1.76 o 
   5  10   2       22.49       24.57      2.12 o 
   6  10   2        7.04        7.59      0.95 o 
   7  10   2        0.24        0.00      0.60 o 
   8  10   2        4.51        1.57      0.76 o 
  -2  11   2       13.29       17.05      2.31 o 
  -1  11   2        1.10        2.43      0.83 o 
   0  11   2       23.22       22.98      1.54 o 
   1  11   2       15.80       15.58      1.29 o 
   2  11   2       42.37       36.00      1.72 o 
   3  11   2        3.31        5.74      0.91 o 
   4  11   2        0.53        0.70      0.89 o 
   5  11   2        0.69        2.26      1.12 o 
   6  11   2        2.04       -1.11      0.93 o 
   7  11   2        3.49        2.61      0.82 o 
   0  12   2       13.99       16.76      1.49 o 
   1  12   2        0.62       -0.75      0.59 o 
   2  12   2        5.09        3.20      1.29 o 
   3  12   2        0.00       -0.45      0.66 o 
   4  12   2       25.26       16.35      1.86 o 
   5  12   2       11.70       15.56      1.95 o 
  -2 -12   3        4.09        5.96      1.61 o 
  -1 -12   3        0.14        1.41      1.29 o 
  -5 -11   3        6.88        4.01      1.20 o 
  -4 -11   3       12.09        9.33      1.55 o 
  -3 -11   3       12.23       19.75      2.09 o 
  -2 -11   3        0.13        0.62      1.02 o 
  -1 -11   3        1.53        0.55      1.08 o 
   0 -11   3        0.41        1.61      1.23 o 
   1 -11   3        2.97        3.43      1.39 o 
   2 -11   3        0.02        0.34      1.08 o 
  -6 -10   3        5.51        6.45      1.41 o 
  -5 -10   3        0.30        0.68      0.86 o 
  -4 -10   3        2.42        3.90      1.07 o 
  -3 -10   3        0.45       -0.21      0.75 o 
  -2 -10   3       17.37       19.44      1.95 o 
  -1 -10   3       26.63       29.32      2.29 o 
   0 -10   3       17.53       20.92      2.10 o 
   1 -10   3        0.07        0.03      0.93 o 
   2 -10   3       14.18       23.77      2.28 o 
   3 -10   3        8.38       10.19      1.80 o 
   4 -10   3        0.37       -0.72      0.96 o 
  -7  -9   3        8.71       12.89      1.80 o 
  -6  -9   3        8.27        7.84      1.43 o 
  -5  -9   3        0.10        2.54      1.04 o 
  -4  -9   3       20.79       12.37      1.89 o 
  -3  -9   3        6.05        4.61      0.78 o 
  -2  -9   3       65.91       65.70      1.97 o 
  -1  -9   3      221.57      232.73      5.89 o 
   0  -9   3        0.99        1.32      1.02 o 
   1  -9   3        5.38        3.57      1.38 o 
   2  -9   3       46.98       58.57      2.29 o 
   3  -9   3        3.76        2.42      0.73 o 
   4  -9   3        2.31        1.00      1.02 o 
   5  -9   3       11.26       10.17      1.54 o 
  -8  -8   3        0.23       -0.67      0.89 o 
  -7  -8   3        8.46       12.86      1.79 o 
  -6  -8   3       37.93       24.68      2.01 o 
  -5  -8   3       17.65        6.85      1.21 o 
  -4  -8   3      180.50      207.04      3.56 o 
  -3  -8   3       18.16       14.35      1.03 o 
  -2  -8   3        4.62        1.25      1.04 o 
  -1  -8   3        8.77       16.10      0.83 o 
   0  -8   3        6.12        4.46      0.83 o 
   1  -8   3      136.70      147.63      2.89 o 
   2  -8   3      137.02      117.11      2.66 o 
   3  -8   3        1.00        0.31      0.78 o 
   4  -8   3        0.12        0.46      0.63 o 
   5  -8   3        0.06        0.07      0.64 o 
   6  -8   3        1.10        1.12      0.70 o 
  -8  -7   3       28.86       37.65      2.63 o 
  -7  -7   3       33.96       36.47      2.40 o 
  -6  -7   3       20.12       33.09      2.25 o 
  -5  -7   3        1.22       -0.07      0.49 o 
  -4  -7   3       24.35       25.44      1.26 o 
  -3  -7   3        7.98        5.84      0.90 o 
  -2  -7   3      296.64      279.35      3.88 o 
  -1  -7   3       81.14       75.02      1.44 o 
   0  -7   3        8.83       13.31      1.02 o 
   1  -7   3        0.89        1.09      0.42 o 
   2  -7   3      364.84      372.69      8.53 o 
   3  -7   3        6.63        3.11      0.69 o 
   4  -7   3        0.57        0.26      0.55 o 
   5  -7   3       31.87       32.88      1.61 o 
   6  -7   3       11.87       21.03      1.95 o 
   7  -7   3        0.57        1.67      1.11 o 
  -9  -6   3        7.32        8.62      1.58 o 
  -8  -6   3        0.53        0.28      0.89 o 
  -7  -6   3        0.03       -0.53      0.61 o 
  -6  -6   3       36.28       50.64      2.56 o 
  -5  -6   3       38.26       39.96      1.16 o 
  -4  -6   3      259.37      315.79      6.68 o 
  -3  -6   3       13.17        6.76      0.53 o 
  -2  -6   3      244.79      259.64      2.73 o 
  -1  -6   3        7.52        2.77      0.39 o 
   0  -6   3      150.29      122.49      2.71 o 
   1  -6   3      156.44      148.21      2.47 o 
   2  -6   3       37.63       36.12      1.05 o 
   3  -6   3      165.85      141.96      2.78 o 
   4  -6   3      136.89      147.25      3.33 o 
   5  -6   3       20.18       15.48      1.12 o 
   6  -6   3        0.03        0.74      0.63 o 
   7  -6   3        0.07        0.67      0.98 o 
  -9  -5   3        2.45        4.42      1.33 o 
  -8  -5   3        8.77       11.58      1.58 o 
  -7  -5   3        7.89        8.01      1.00 o 
  -6  -5   3       59.11       61.44      4.70 o 
  -5  -5   3       12.34        4.38      0.56 o 
  -4  -5   3       28.99       59.93      1.26 o 
  -3  -5   3      611.23      522.17      4.34 o 
  -2  -5   3        1.84        0.44      0.27 o 
  -1  -5   3       12.73        9.40      0.53 o 
   0  -5   3      567.62      507.37      4.08 o 
   1  -5   3        1.15        0.55      0.29 o 
   2  -5   3        4.75        4.31      0.44 o 
   3  -5   3      120.86      116.08      1.76 o 
   4  -5   3      245.61      230.80      2.75 o 
   5  -5   3        5.45        1.79      0.60 o 
   6  -5   3        2.00       -0.51      0.50 o 
   7  -5   3        0.21        0.15      0.93 o 
   8  -5   3        1.66       -0.43      0.98 o 
  -9  -4   3        2.86        3.54      0.86 o 
  -8  -4   3       15.60       16.39      1.24 o 
  -7  -4   3       23.92       22.87      2.91 o 
  -6  -4   3        0.49        3.25      0.65 o 
  -5  -4   3      234.00      214.30      2.96 o 
  -4  -4   3        0.30        0.15      0.45 o 
  -3  -4   3      359.30      404.79      3.57 o 
  -2  -4   3      244.15      309.97      2.77 o 
  -1  -4   3       61.79       64.96      1.22 o 
   0  -4   3      260.84      252.06      2.34 o 
   1  -4   3       39.54       49.32      1.11 o 
   2  -4   3        3.04        9.36      0.56 o 
   3  -4   3        3.93        3.14      0.45 o 
   4  -4   3      327.00      328.72      3.29 o 
   5  -4   3        0.88        6.05      0.61 o 
   6  -4   3       13.31       14.61      1.06 o 
   7  -4   3        0.47        5.30      1.21 o 
   8  -4   3        0.37        0.81      0.87 o 
   9  -4   3        3.34        4.04      1.41 o 
  -9  -3   3        9.51        7.62      1.05 o 
  -8  -3   3        0.56        0.91      0.65 o 
  -7  -3   3       35.01       27.55      1.37 o 
  -6  -3   3        6.70        5.27      0.70 o 
  -5  -3   3       38.45       33.38      1.18 o 
  -4  -3   3     1041.53     1053.41      7.45 o 
  -3  -3   3       11.33       10.73      0.52 o 
  -2  -3   3       53.92       64.12      1.17 o 
  -1  -3   3      187.53      205.43      1.90 o 
   0  -3   3      686.44      699.47      4.84 o 
   1  -3   3      672.85      629.95      5.22 o 
   2  -3   3      524.77      547.04      4.17 o 
   3  -3   3      250.76      211.97      2.27 o 
   4  -3   3      475.77      470.53      4.04 o 
   5  -3   3      151.57      177.14      2.63 o 
   6  -3   3       56.36       59.68      3.88 o 
   7  -3   3       53.46       58.43      2.86 o 
   8  -3   3        6.07       11.57      1.60 o 
   9  -3   3        0.64        0.46      0.90 o 
  -9  -2   3        7.09        5.09      1.08 o 
  -8  -2   3       11.48       14.51      1.44 o 
  -7  -2   3        1.79        0.32      0.54 o 
  -6  -2   3       25.19       25.14      1.01 o 
  -5  -2   3      282.49      257.36      2.82 o 
  -4  -2   3      761.46      716.99      5.45 o 
  -3  -2   3       26.26       34.90      1.05 o 
  -2  -2   3     2280.40     2244.78     13.77 o 
  -1  -2   3     3161.76     3116.85     33.43 o 
   0  -2   3      349.47      386.85      3.76 o 
   1  -2   3      635.75      642.24      4.44 o 
   2  -2   3     2319.50     2435.25     22.54 o 
   3  -2   3     2011.99     2179.25     13.55 o 
   4  -2   3      420.99      429.51      3.68 o 
   5  -2   3      314.58      247.34      2.73 o 
   6  -2   3      219.62      228.44      2.71 o 
   7  -2   3      118.56      125.03      2.65 o 
   8  -2   3       17.16       25.06      1.37 o 
   9  -2   3       19.47       13.82      1.82 o 
  -9  -1   3       18.41       17.43      1.32 o 
  -8  -1   3       20.64       26.06      1.49 o 
  -7  -1   3       73.99       75.00      2.10 o 
  -6  -1   3       87.85       80.38      1.59 o 
  -5  -1   3       58.41       58.81      1.27 o 
  -4  -1   3        0.26        2.60      0.44 o 
  -3  -1   3     2465.46     2371.15     14.65 o 
  -2  -1   3      381.17      364.04      2.93 o 
  -1  -1   3     1316.47     1292.44     14.78 o 
   0  -1   3      675.56      553.61      4.82 o 
   1  -1   3      762.66      662.25      4.47 o 
   2  -1   3        9.39       10.26      0.42 o 
   3  -1   3      208.11      211.25      2.06 o 
   4  -1   3      109.45       95.02      2.73 o 
   5  -1   3       59.14       57.52      1.15 o 
   6  -1   3        3.11        8.41      0.79 o 
   7  -1   3       88.45       53.39      1.76 o 
   8  -1   3       16.71       26.17      1.41 o 
   9  -1   3        5.72        7.61      1.01 o 
  10  -1   3        1.94        1.85      1.18 o 
  -9   0   3        0.49        0.31      1.05 o 
  -8   0   3       23.69       27.29      2.19 o 
  -7   0   3      153.12      165.55      4.71 o 
  -6   0   3       29.89       33.01      1.12 o 
  -5   0   3       14.87       15.59      0.79 o 
  -4   0   3      236.06      236.67      2.51 o 
  -3   0   3     1576.45     1723.24     10.98 o 
  -2   0   3     2405.04     2413.58     14.68 o 
  -1   0   3     8691.18     8209.92     50.77 o 
   0   0   3     4630.07     4619.07    101.29 o 
   1   0   3     1057.49     1017.88      6.46 o 
   2   0   3      296.67      296.72      2.37 o 
   3   0   3      640.77      598.78      4.28 o 
   4   0   3      277.17      294.76      4.17 o 
   5   0   3      255.24      287.00      2.71 o 
   6   0   3        1.94        1.42      0.50 o 
   7   0   3       75.96       68.17      1.92 o 
   8   0   3        8.23       12.84      1.04 o 
   9   0   3       12.89        6.13      0.94 o 
  10   0   3       12.57       14.88      1.30 o 
  -9   1   3        4.88        4.62      1.42 o 
  -8   1   3        2.54        2.31      1.23 o 
  -7   1   3        4.12        5.71      1.36 o 
  -6   1   3        1.36        0.42      0.57 o 
  -5   1   3       99.16      102.03      1.70 o 
  -4   1   3        5.81        6.24      0.71 o 
  -3   1   3      513.23      478.68      3.85 o 
  -2   1   3     2606.09     2652.99     16.05 o 
  -1   1   3      356.54      402.88      4.41 o 
   0   1   3     4194.84     4241.03     46.82 o 
   1   1   3     4689.00     4612.17     29.23 o 
   2   1   3      375.10      464.02      3.34 o 
   3   1   3      372.82      449.58      3.35 o 
   4   1   3       93.22      109.50      1.28 o 
   5   1   3        0.02        0.31      0.39 o 
   6   1   3       37.52       34.65      1.78 o 
   7   1   3       72.17       70.66      3.08 o 
   8   1   3       14.97       13.24      1.08 o 
   9   1   3        8.20        7.89      1.61 o 
  10   1   3        1.22        1.65      0.75 o 
  -8   2   3        0.71       -1.20      1.01 o 
  -7   2   3        2.95        3.34      0.76 o 
  -6   2   3       41.34       45.51      1.72 o 
  -5   2   3       13.99       15.64      0.77 o 
  -4   2   3       55.48       68.54      1.28 o 
  -3   2   3       20.29       21.96      0.71 o 
  -2   2   3       27.12       26.64      0.65 o 
  -1   2   3       40.49       32.83      0.63 o 
   0   2   3     3727.99     3707.84     27.54 o 
   1   2   3     1010.88     1026.87      6.58 o 
   2   2   3      394.21      404.65      3.04 o 
   3   2   3     1910.57     1889.53     11.72 o 
   4   2   3       99.68       72.20      1.52 o 
   5   2   3       28.05       23.00      1.09 o 
   6   2   3       12.67       11.50      0.85 o 
   7   2   3        0.03       -0.12      0.61 o 
   8   2   3       15.20       17.83      1.20 o 
   9   2   3        4.23        3.15      0.83 o 
  10   2   3        1.20        1.58      0.80 o 
  -8   3   3        3.09        2.86      1.38 o 
  -7   3   3       19.76       15.34      1.19 o 
  -6   3   3       97.59      109.80      2.65 o 
  -5   3   3       92.48       79.11      2.12 o 
  -4   3   3       74.81       62.14      1.74 o 
  -3   3   3       12.31       13.95      0.74 o 
  -2   3   3        0.07       -0.15      0.17 o 
  -1   3   3       13.83       11.75      0.68 o 
   0   3   3      535.04      543.45      7.84 o 
   1   3   3        6.85        5.47      0.74 o 
   2   3   3        2.86        8.98      0.48 o 
   3   3   3      299.68      357.37      4.77 o 
   4   3   3      265.88      273.21      3.34 o 
   5   3   3       15.53       19.19      1.01 o 
   6   3   3      137.78      115.73      2.36 o 
   7   3   3        0.09        0.46      0.48 o 
   8   3   3       27.24       28.98      1.45 o 
   9   3   3       11.96        9.76      1.12 o 
  10   3   3        1.03        1.62      0.79 o 
  -8   4   3        1.18        1.14      1.12 o 
  -7   4   3       22.02       21.04      1.39 o 
  -6   4   3       56.79       56.82      2.00 o 
  -5   4   3        3.83        6.75      0.87 o 
  -4   4   3       12.95       11.48      0.96 o 
  -3   4   3      274.52      311.21      4.17 o 
  -2   4   3      238.15      248.26      3.43 o 
  -1   4   3      300.68      313.96      3.81 o 
   0   4   3       39.76       54.52      1.34 o 
   1   4   3     1912.58     1856.23     16.29 o 
   2   4   3       27.12       26.20      0.81 o 
   3   4   3      202.89      184.31      1.94 o 
   4   4   3     3978.45     3899.52     23.59 o 
   5   4   3        1.09        4.71      0.92 o 
   6   4   3      262.37      277.16      3.90 o 
   7   4   3      120.25      137.66      2.81 o 
   8   4   3       43.97       42.01      1.72 o 
   9   4   3       23.76       26.91      3.77 o 
  10   4   3        8.90       11.97      1.25 o 
  -7   5   3        2.91        4.04      1.12 o 
  -6   5   3        1.16        4.51      0.88 o 
  -5   5   3        4.59        3.58      0.74 o 
  -4   5   3       12.52       15.61      1.28 o 
  -3   5   3        6.50        7.39      0.78 o 
  -2   5   3        1.60        2.45      0.61 o 
  -1   5   3      352.03      274.76      3.81 o 
   0   5   3      262.49      300.89      5.38 o 
   1   5   3        5.94        4.54      0.42 o 
   2   5   3      233.18      249.46      2.43 o 
   3   5   3     1336.90     1313.98      8.77 o 
   4   5   3      616.47      605.60      4.71 o 
   5   5   3       30.91       27.64      2.14 o 
   6   5   3       91.41       81.14      2.82 o 
   7   5   3        8.64       12.67      1.03 o 
   8   5   3        3.39        2.61      0.75 o 
   9   5   3        4.90        4.85      0.91 o 
  10   5   3       10.34        6.60      1.06 o 
  -7   6   3        3.89        2.73      0.96 o 
  -6   6   3        4.87        6.12      0.99 o 
  -5   6   3       67.94       74.36      2.35 o 
  -4   6   3       73.09       77.99      2.27 o 
  -3   6   3      166.81      153.38      3.06 o 
  -2   6   3      415.93      443.50      5.49 o 
  -1   6   3      257.50      227.45      5.02 o 
   0   6   3        2.13        1.33      0.61 o 
   1   6   3       34.02       28.48      0.77 o 
   2   6   3        1.43        8.24      0.51 o 
   3   6   3       16.75       19.23      0.75 o 
   4   6   3      113.86      131.35      1.82 o 
   5   6   3      378.86      354.42      5.50 o 
   6   6   3      467.30      430.17      5.33 o 
   7   6   3       19.67       25.40      2.38 o 
   8   6   3        0.22       -0.27      0.58 o 
   9   6   3       19.70       25.37      1.56 o 
  10   6   3        0.17       -0.13      0.69 o 
  -6   7   3       10.97        7.76      1.11 o 
  -5   7   3        5.39        5.15      0.94 o 
  -4   7   3       16.94       19.15      1.33 o 
  -3   7   3      398.14      351.09      5.17 o 
  -2   7   3        5.47        3.93      0.72 o 
  -1   7   3        9.65        6.86      0.78 o 
   0   7   3       33.38       35.61      1.44 o 
   1   7   3       76.62       63.48      3.16 o 
   2   7   3       10.90       10.45      0.83 o 
   3   7   3        2.71        2.64      0.42 o 
   4   7   3        9.61       12.84      0.67 o 
   5   7   3      130.29      135.26      2.62 o 
   6   7   3        0.26       -0.23      1.00 o 
   7   7   3       93.63       85.97      2.36 o 
   8   7   3        0.47        1.20      0.67 o 
   9   7   3        7.27        5.84      1.36 o 
  10   7   3        7.26        7.16      1.52 o 
  -5   8   3        0.00        0.48      0.75 o 
  -4   8   3        6.70        6.44      1.02 o 
  -3   8   3       39.32       33.50      1.97 o 
  -2   8   3        7.34        8.05      1.83 o 
  -1   8   3       93.86      106.86      2.61 o 
   0   8   3        2.25        2.03      0.65 o 
   1   8   3      105.61       86.25      2.19 o 
   2   8   3        2.09        4.72      0.70 o 
   3   8   3       16.64       22.53      0.89 o 
   4   8   3        4.59        5.72      0.71 o 
   5   8   3        9.97        8.72      0.83 o 
   6   8   3      188.32      172.17      3.27 o 
   7   8   3        0.20        1.13      0.97 o 
   8   8   3        0.28        0.99      0.66 o 
   9   8   3        0.11        0.05      0.78 o 
  -4   9   3       13.29       19.87      1.49 o 
  -3   9   3        0.44        0.76      0.66 o 
  -2   9   3        7.69        7.40      0.97 o 
  -1   9   3      145.17      154.30      3.37 o 
   0   9   3        6.82       10.31      1.05 o 
   1   9   3       38.26       44.98      1.75 o 
   2   9   3        4.53       -0.21      0.45 o 
   3   9   3       92.81      103.87      2.49 o 
   4   9   3       25.78       30.64      2.07 o 
   5   9   3        0.05       -0.04      0.46 o 
   6   9   3       19.79       17.70      1.18 o 
   7   9   3        0.29        0.75      0.60 o 
   8   9   3       10.08        7.35      1.02 o 
   9   9   3        1.65        1.41      0.76 o 
  -3  10   3        3.64        3.69      0.89 o 
  -2  10   3        0.09       -0.09      0.65 o 
  -1  10   3        7.49        6.58      0.96 o 
   0  10   3       70.10       78.91      2.63 o 
   1  10   3        0.64        1.16      0.66 o 
   2  10   3       22.31       28.75      2.11 o 
   3  10   3        8.29        8.45      1.32 o 
   4  10   3        6.48        8.73      1.43 o 
   5  10   3        0.35        0.95      0.96 o 
   6  10   3       23.73       20.12      1.31 o 
   7  10   3        0.74        1.25      0.67 o 
   8  10   3        0.15       -0.96      0.75 o 
  -2  11   3        6.52        8.23      1.17 o 
  -1  11   3       24.03       25.82      1.66 o 
   0  11   3        1.80        1.47      0.72 o 
   1  11   3       23.11       31.78      1.97 o 
   2  11   3       52.08       60.29      2.22 o 
   3  11   3        1.53        0.76      0.67 o 
   4  11   3       49.51       57.87      3.15 o 
   5  11   3       22.99       22.96      2.15 o 
   6  11   3        4.12        4.65      1.38 o 
   7  11   3        0.04       -0.18      0.92 o 
   0  12   3        0.18        1.04      0.80 o 
   1  12   3        9.51       16.63      1.43 o 
   2  12   3        0.08        1.25      0.91 o 
   3  12   3        1.97        1.07      1.09 o 
   4  12   3       12.71       20.59      2.10 o 
   5  12   3        1.74        3.33      1.35 o 
  -4 -11   4        4.65        7.11      1.89 o 
  -3 -11   4        0.03       -0.62      0.84 o 
  -2 -11   4        0.18       -0.40      0.99 o 
  -1 -11   4       16.68       16.97      2.10 o 
   0 -11   4       15.05       12.38      1.86 o 
   1 -11   4        1.62        2.25      1.23 o 
   2 -11   4       17.63       19.04      2.31 o 
  -6 -10   4       12.54       20.61      2.15 o 
  -5 -10   4        0.20        0.03      0.80 o 
  -4 -10   4        0.64        0.63      0.74 o 
  -3 -10   4       80.10       82.92      2.71 o 
  -1 -10   4       14.16       15.18      1.82 o 
   0 -10   4        4.70        4.44      1.33 o 
   1 -10   4        1.84        1.27      1.12 o 
   2 -10   4        4.87        5.04      1.42 o 
   3 -10   4        2.41        0.68      1.07 o 
  -7  -9   4       10.03        6.70      1.57 o 
  -6  -9   4        3.67        6.82      1.43 o 
  -5  -9   4        5.32        7.93      1.42 o 
  -4  -9   4       85.13       73.89      2.25 o 
  -3  -9   4      123.71      124.35      2.84 o 
  -2  -9   4       38.12       39.61      1.62 o 
  -1  -9   4       14.52       11.39      1.02 o 
   0  -9   4       22.48       18.61      1.94 o 
   1  -9   4        2.32        0.56      0.98 o 
   2  -9   4        4.94        6.72      1.48 o 
   3  -9   4       19.82       16.21      1.91 o 
   4  -9   4        8.17       12.94      1.86 o 
   5  -9   4        0.27       -0.10      0.93 o 
  -7  -8   4       44.05       41.23      2.69 o 
  -6  -8   4        3.98        6.92      1.41 o 
  -5  -8   4       24.51       43.37      1.72 o 
  -4  -8   4        1.60        4.06      1.24 o 
  -3  -8   4       13.58       13.80      1.04 o 
  -2  -8   4        0.24        2.10      0.63 o 
  -1  -8   4      385.34      341.10      4.69 o 
   0  -8   4      201.60      202.76      3.41 o 
   1  -8   4        1.19        2.26      0.93 o 
   2  -8   4        0.91        0.58      0.93 o 
   3  -8   4      104.99       97.53      2.54 o 
   4  -8   4        1.77        0.68      0.63 o 
   5  -8   4        5.01        4.80      2.00 o 
   6  -8   4        3.13        3.44      0.90 o 
  -8  -7   4        9.10        8.91      1.61 o 
  -7  -7   4       11.39        6.98      1.39 o 
  -6  -7   4       84.66      115.02      4.08 o 
  -5  -7   4      167.58      202.46      3.58 o 
  -4  -7   4        4.74        5.72      0.78 o 
  -3  -7   4       63.45       73.43      2.00 o 
  -2  -7   4        7.13       12.66      0.92 o 
  -1  -7   4       59.27       54.89      1.67 o 
   0  -7   4       26.43       20.63      1.31 o 
   1  -7   4       31.80       32.56      1.30 o 
   2  -7   4        4.94        6.60      1.36 o 
   3  -7   4       16.70       14.62      1.07 o 
   4  -7   4       51.40       51.88      1.86 o 
   5  -7   4        0.59        0.83      0.65 o 
   6  -7   4        0.05       -0.24      0.66 o 
   7  -7   4        0.75        2.09      1.12 o 
  -8  -6   4        5.16        6.35      1.39 o 
  -7  -6   4        0.81        2.12      1.02 o 
  -6  -6   4        3.96        4.75      1.17 o 
  -5  -6   4        3.04        0.74      0.89 o 
  -4  -6   4      274.76      320.05      4.37 o 
  -3  -6   4      104.12      122.87      2.50 o 
  -2  -6   4        8.63        9.09      1.23 o 
  -1  -6   4       83.17       89.67      2.24 o 
   0  -6   4      562.41      538.06      4.52 o 
   1  -6   4       56.51       54.76      1.51 o 
   2  -6   4       13.69       16.63      0.81 o 
   3  -6   4        6.96       12.89      0.77 o 
   4  -6   4        1.50        1.36      0.59 o 
   5  -6   4        3.47        2.79      0.72 o 
   6  -6   4       17.11       22.93      1.42 o 
   7  -6   4        3.25        1.66      1.07 o 
  -9  -5   4        0.04       -0.64      0.87 o 
  -8  -5   4        7.30        6.72      1.39 o 
  -7  -5   4        1.08        0.89      0.86 o 
  -6  -5   4        8.15       11.36      1.39 o 
  -5  -5   4        6.14       -0.53      0.78 o 
  -4  -5   4        5.51       19.23      1.06 o 
  -3  -5   4       11.51       17.90      1.00 o 
  -2  -5   4      333.88      293.67      2.85 o 
  -1  -5   4        0.99        1.73      0.31 o 
   0  -5   4        0.26        5.36      0.41 o 
   1  -5   4      413.76      387.01      3.47 o 
   2  -5   4      122.75      129.43      1.82 o 
   3  -5   4       56.70       41.76      1.13 o 
   4  -5   4      307.40      323.19      3.56 o 
   5  -5   4       12.25        3.90      0.70 o 
   6  -5   4       53.62       79.00      2.26 o 
   7  -5   4       12.81       14.20      1.78 o 
   8  -5   4       10.34       11.94      1.78 o 
  -9  -4   4        0.54        0.25      1.05 o 
  -7  -4   4       90.50       78.27      3.20 o 
  -6  -4   4      275.93      306.63      6.36 o 
  -5  -4   4      349.73      304.30      3.28 o 
  -4  -4   4       51.77       30.79      0.94 o 
  -3  -4   4     1541.60     1586.19     14.32 o 
  -2  -4   4       67.22       62.01      1.06 o 
  -1  -4   4      423.74      401.62      4.86 o 
   0  -4   4     1252.41     1435.60      9.36 o 
   1  -4   4      347.60      373.39      3.22 o 
   2  -4   4      241.53      251.69      3.99 o 
   3  -4   4      110.01       99.63      1.58 o 
   4  -4   4      109.33      119.67      1.86 o 
   5  -4   4       49.30       32.06      1.13 o 
   6  -4   4       49.73       46.22      1.33 o 
   7  -4   4       22.27       13.97      1.61 o 
   8  -4   4       20.48       23.12      2.16 o 
  -9  -3   4        6.28        5.02      1.30 o 
  -8  -3   4        6.80        7.50      1.42 o 
  -7  -3   4        9.96        6.92      1.40 o 
  -6  -3   4       12.95        7.24      0.66 o 
  -5  -3   4      194.07      218.19      2.65 o 
  -4  -3   4      163.76      165.18      2.11 o 
  -3  -3   4      283.88      266.80      2.64 o 
  -2  -3   4      100.88       91.28      1.23 o 
  -1  -3   4     1662.77     1552.82     13.58 o 
   0  -3   4      310.49      321.38      3.64 o 
   1  -3   4      228.96      196.21      1.95 o 
   2  -3   4      930.98      949.54     13.78 o 
   3  -3   4      638.62      654.97      5.05 o 
   4  -3   4        2.17        2.57      0.43 o 
   5  -3   4       80.97       93.22      2.06 o 
   6  -3   4      287.09      276.01      3.19 o 
   7  -3   4        1.63        3.28      0.70 o 
   8  -3   4        0.21        1.14      0.96 o 
   9  -3   4        5.12        4.97      1.33 o 
  -9  -2   4       24.09       29.24      1.83 o 
  -8  -2   4        0.95       -0.04      0.63 o 
  -7  -2   4       51.92       55.39      3.99 o 
  -6  -2   4       61.94       63.60      1.56 o 
  -5  -2   4        5.16        6.98      0.59 o 
  -4  -2   4       10.15        6.45      0.52 o 
  -3  -2   4      477.62      568.33      4.47 o 
  -2  -2   4      457.28      495.41      3.81 o 
  -1  -2   4      131.00      127.18      1.99 o 
   0  -2   4      397.28      451.77      6.01 o 
   1  -2   4       11.06        3.48      0.46 o 
   2  -2   4       21.14       27.90      0.72 o 
   3  -2   4      522.07      565.14      4.39 o 
   4  -2   4       35.01       25.74      0.86 o 
   5  -2   4        1.53        1.18      1.25 o 
   6  -2   4        6.49        3.37      0.67 o 
   7  -2   4        0.02       -0.27      0.55 o 
   8  -2   4        9.60        5.97      1.16 o 
   9  -2   4        2.40        1.54      0.99 o 
  -9  -1   4        4.66        4.07      1.35 o 
  -8  -1   4        4.30        7.40      0.96 o 
  -7  -1   4      130.26      135.59      2.85 o 
  -6  -1   4        2.02        0.17      0.40 o 
  -5  -1   4      141.83      159.03      2.19 o 
  -4  -1   4      343.23      293.72      2.96 o 
  -3  -1   4       54.24      104.23      1.49 o 
  -2  -1   4       53.53       46.03      0.87 o 
  -1  -1   4      197.88      185.19      1.72 o 
   0  -1   4      147.60      214.18      2.58 o 
   1  -1   4      597.14      620.90      4.58 o 
   2  -1   4       69.98       80.23      1.11 o 
   3  -1   4       27.87       22.12      1.18 o 
   4  -1   4      436.12      473.05      3.91 o 
   5  -1   4       20.82       30.41      1.06 o 
   6  -1   4        0.18        0.55      0.52 o 
   7  -1   4        1.94       14.31      1.49 o 
   8  -1   4       12.74        6.70      0.95 o 
   9  -1   4        0.42       -0.35      0.58 o 
  10  -1   4        2.40        2.60      1.27 o 
  -9   0   4        0.13        1.41      1.15 o 
  -8   0   4        6.64        6.67      1.39 o 
  -7   0   4       44.98       40.67      1.65 o 
  -6   0   4        1.58        0.59      0.47 o 
  -5   0   4        1.67        2.64      0.46 o 
  -4   0   4       27.86       19.73      0.78 o 
  -3   0   4      235.89      248.30      2.56 o 
  -2   0   4        0.25        1.81      0.32 o 
  -1   0   4     1933.67     1921.42     11.86 o 
   0   0   4      457.01      487.24      3.71 o 
   1   0   4     1075.51     1169.28      7.48 o 
   2   0   4      758.27      726.66      6.31 o 
   3   0   4       96.61       99.16      1.51 o 
   4   0   4      126.28      156.12      1.81 o 
   5   0   4      535.32      547.79      4.40 o 
   6   0   4      120.41      125.81      2.48 o 
   7   0   4       70.02       69.99      1.97 o 
   8   0   4       18.08       24.80      1.34 o 
   9   0   4       20.57       14.27      1.18 o 
  10   0   4        0.79        1.03      1.29 o 
  -8   1   4        3.55        5.30      1.38 o 
  -7   1   4        3.19        2.65      1.08 o 
  -6   1   4      219.48      204.02      3.52 o 
  -5   1   4      206.91      199.76      2.53 o 
  -4   1   4       50.87       51.13      1.13 o 
  -3   1   4      518.05      456.08      3.83 o 
  -2   1   4     1166.50     1227.66      8.12 o 
  -1   1   4      644.20      678.34      6.86 o 
   0   1   4       83.33       79.12      4.07 o 
   1   1   4        0.49        0.19      0.17 o 
   2   1   4        2.06        1.17      0.43 o 
   3   1   4        1.95        2.28      0.27 o 
   4   1   4       28.55       44.89      1.71 o 
   5   1   4      202.42      209.33      3.02 o 
   6   1   4       65.04       75.99      1.88 o 
   7   1   4        2.62        2.11      0.58 o 
   8   1   4       83.10       85.08      3.08 o 
   9   1   4        0.01       -0.07      0.69 o 
  10   1   4        7.52        8.37      1.46 o 
  -8   2   4       23.85       23.05      2.25 o 
  -7   2   4        9.59       13.57      1.14 o 
  -6   2   4        1.45        0.61      0.61 o 
  -5   2   4       83.67       84.53      3.11 o 
  -4   2   4      186.60      199.34      2.79 o 
  -3   2   4       51.45       66.66      1.20 o 
  -2   2   4     1204.00     1258.55      8.34 o 
  -1   2   4      924.56      997.57      6.69 o 
   0   2   4       83.63       86.59      1.14 o 
   1   2   4        0.03        0.31      0.19 o 
   2   2   4     2280.09     2303.40     14.83 o 
   3   2   4      257.62      214.75      2.05 o 
   4   2   4       27.89       37.88      0.76 o 
   5   2   4      140.61      123.80      2.27 o 
   6   2   4      280.86      279.55      4.77 o 
   7   2   4       13.32       20.66      1.49 o 
   8   2   4       12.14       12.47      1.04 o 
   9   2   4        8.85       10.48      1.09 o 
  10   2   4        9.08        7.16      1.04 o 
  -8   3   4        0.46       -0.93      1.12 o 
  -7   3   4       13.03        8.86      1.04 o 
  -6   3   4      196.49      212.75      3.86 o 
  -5   3   4       25.87       26.38      2.40 o 
  -4   3   4        0.90        1.54      0.86 o 
  -3   3   4      257.75      237.49      2.46 o 
  -2   3   4     1028.26     1007.78      6.94 o 
  -1   3   4       48.38       70.13      1.04 o 
   0   3   4      286.57      290.29      2.52 o 
   1   3   4      318.74      303.25      2.61 o 
   2   3   4       58.24       57.54      0.97 o 
   3   3   4      186.26      199.71      2.01 o 
   4   3   4     3029.88     3175.74     26.54 o 
   5   3   4      225.64      201.06      3.00 o 
   6   3   4       14.65       20.87      1.82 o 
   7   3   4       12.46       10.73      0.92 o 
   8   3   4       84.45       80.68      3.51 o 
   9   3   4        0.04        1.47      1.14 o 
  10   3   4        1.24        1.73      1.67 o 
  -7   4   4        3.34        4.40      0.91 o 
  -6   4   4        0.07        0.24      0.61 o 
  -5   4   4        5.68        6.16      0.85 o 
  -4   4   4       36.87       37.28      1.73 o 
  -3   4   4      142.91      141.40      2.70 o 
  -2   4   4       53.61       45.25      1.44 o 
  -1   4   4       39.58       42.94      2.80 o 
   0   4   4     2164.12     2050.82     15.49 o 
   1   4   4        0.50        0.90      0.27 o 
   2   4   4       54.65       59.94      2.64 o 
   3   4   4       52.11       45.70      1.28 o 
   4   4   4      707.86      720.63      7.69 o 
   5   4   4       56.44       58.47      1.61 o 
   6   4   4      140.59      149.49      2.76 o 
   7   4   4        0.03        0.67      0.48 o 
   8   4   4        3.61        0.44      0.68 o 
   9   4   4       48.32       46.86      4.18 o 
  10   4   4        4.79        2.46      0.81 o 
  -7   5   4        0.67       -0.51      0.85 o 
  -6   5   4        0.70        0.73      0.64 o 
  -5   5   4       24.40       21.21      1.34 o 
  -4   5   4       26.75       25.51      1.48 o 
  -3   5   4       62.83       52.94      1.76 o 
  -2   5   4      718.07      741.89      7.69 o 
  -1   5   4        0.99        4.22      0.61 o 
   0   5   4      334.34      324.38      4.08 o 
   1   5   4       18.79       19.97      0.65 o 
   2   5   4       22.75       24.44      0.76 o 
   3   5   4        2.53        4.24      0.41 o 
   4   5   4       40.02       35.59      0.91 o 
   5   5   4       72.46       80.80      1.94 o 
   6   5   4      672.48      687.37      7.21 o 
   7   5   4        1.87        2.50      1.03 o 
   8   5   4        0.33       -0.33      0.50 o 
   9   5   4        0.84        0.98      1.07 o 
  10   5   4        0.00       -0.10      0.73 o 
  -6   6   4        0.06        0.07      1.29 o 
  -5   6   4        1.47        0.02      0.55 o 
  -4   6   4        3.08        3.85      0.76 o 
  -3   6   4       14.68       13.79      1.08 o 
  -2   6   4       33.68       28.52      1.83 o 
  -1   6   4       34.88       43.72      1.53 o 
   0   6   4       12.66       13.53      0.92 o 
   1   6   4        8.64        7.31      0.71 o 
   2   6   4      200.31      210.07      2.73 o 
   3   6   4      159.46      175.95      2.75 o 
   4   6   4       11.33       13.17      0.65 o 
   5   6   4       73.01       73.33      1.90 o 
   6   6   4      209.66      209.78      3.51 o 
   7   6   4        0.28        0.23      0.55 o 
   8   6   4        0.35       -0.43      0.47 o 
   9   6   4        5.63        8.45      1.12 o 
  10   6   4        1.87        3.31      0.93 o 
  -6   7   4        4.25        8.39      1.18 o 
  -5   7   4        0.82        0.19      0.79 o 
  -4   7   4       48.16       46.10      1.91 o 
  -3   7   4       10.26       10.56      1.06 o 
  -2   7   4       35.40       44.31      1.71 o 
  -1   7   4       51.62       60.11      2.69 o 
   0   7   4        6.78       11.62      0.93 o 
   1   7   4       49.27       37.82      1.44 o 
   2   7   4      282.12      283.04      5.52 o 
   3   7   4       60.69       59.10      1.27 o 
   4   7   4        0.19       -0.55      0.41 o 
   5   7   4       47.23       33.98      1.53 o 
   6   7   4      483.57      511.70      6.13 o 
   7   7   4      296.58      281.33      4.47 o 
   8   7   4       28.85       22.77      1.42 o 
   9   7   4        5.26        4.03      0.94 o 
  10   7   4        0.01       -1.15      0.77 o 
  -5   8   4        0.29        1.82      0.82 o 
  -4   8   4        4.44        4.53      1.86 o 
  -3   8   4        0.05        0.28      0.67 o 
  -2   8   4        0.64       -0.16      1.22 o 
  -1   8   4       11.33       19.76      2.00 o 
   0   8   4      129.08      137.81      2.95 o 
   1   8   4       32.54       51.40      2.50 o 
   2   8   4       14.41       15.82      1.05 o 
   3   8   4       14.37       11.92      0.95 o 
   4   8   4        9.42       11.68      0.91 o 
   5   8   4        0.02       -0.48      0.45 o 
   6   8   4       38.95       28.92      1.43 o 
   7   8   4        0.68        0.87      0.61 o 
   8   8   4       73.43       76.24      2.43 o 
   9   8   4       19.86       15.47      1.33 o 
  -4   9   4        4.36        3.29      0.90 o 
  -3   9   4       17.16       20.77      1.47 o 
  -2   9   4        2.42        2.26      0.77 o 
  -1   9   4       92.06       84.68      3.93 o 
   0   9   4      360.08      348.40      5.26 o 
   1   9   4      186.40      212.29      5.90 o 
   2   9   4       25.09       18.79      1.20 o 
   3   9   4      114.25      123.39      2.92 o 
   4   9   4        0.06        2.75      1.09 o 
   5   9   4       14.90       17.33      1.12 o 
   6   9   4       24.24       25.25      1.38 o 
   7   9   4        9.06        8.48      1.00 o 
   8   9   4        8.80       13.75      1.22 o 
   9   9   4        0.01        0.51      0.70 o 
  -3  10   4        3.22        1.43      0.98 o 
  -2  10   4        0.85        0.36      0.67 o 
  -1  10   4        3.10        2.78      0.77 o 
   0  10   4       28.90       30.17      1.61 o 
   1  10   4       30.70       26.34      2.98 o 
   2  10   4       37.94       38.30      1.82 o 
   3  10   4        9.21        7.43      2.13 o 
   4  10   4        1.20        3.76      1.23 o 
   5  10   4       25.93       29.81      2.25 o 
   6  10   4        3.09        5.43      1.39 o 
   7  10   4        0.68        2.11      1.53 o 
   8  10   4        0.04       -0.14      0.60 o 
  -1  11   4        0.33        0.41      0.64 o 
   0  11   4        6.96        9.52      1.18 o 
   1  11   4        0.04        0.72      1.14 o 
   2  11   4       15.85       18.24      1.34 o 
   3  11   4        0.29       -0.07      0.57 o 
   4  11   4        0.36        0.53      0.98 o 
   5  11   4        0.57       -0.80      0.87 o 
   6  11   4        0.00        0.87      1.11 o 
   7  11   4        0.21       -0.09      1.08 o 
   1  12   4        0.81        3.23      0.96 o 
   2  12   4        0.11       -0.19      0.68 o 
   3  12   4        1.92        1.52      1.08 o 
   4  12   4        6.57        7.49      1.63 o 
   5  12   4        2.44        0.62      1.11 o 
  -3 -11   5        0.90        1.09      1.08 o 
  -2 -11   5       13.43       13.40      1.88 o 
  -1 -11   5       23.89       32.10      2.62 o 
   0 -11   5        7.15        4.88      1.45 o 
   1 -11   5        4.23        5.03      1.58 o 
  -5 -10   5        2.55        4.20      1.24 o 
  -4 -10   5        3.74        3.86      0.89 o 
  -3 -10   5        4.84        3.88      0.85 o 
  -2 -10   5       29.88       24.91      1.49 o 
  -1 -10   5       12.53       15.05      1.83 o 
   0 -10   5        1.41        1.72      1.08 o 
   1 -10   5        4.31        3.99      1.33 o 
   2 -10   5        0.19        0.99      1.14 o 
   3 -10   5        0.58       -0.43      1.12 o 
  -6  -9   5        8.25        1.64      1.12 o 
  -5  -9   5        0.09        1.41      1.04 o 
  -4  -9   5        0.65        2.21      0.69 o 
  -3  -9   5       10.63       12.24      1.09 o 
  -2  -9   5       15.41       15.41      1.20 o 
  -1  -9   5       20.21       17.89      2.99 o 
   0  -9   5       11.34       10.70      1.58 o 
   1  -9   5       18.60       24.96      2.17 o 
   2  -9   5       32.54       34.97      2.50 o 
   3  -9   5       11.87        8.03      1.61 o 
   4  -9   5       10.80        7.56      1.58 o 
  -7  -8   5        3.77        7.44      1.60 o 
  -6  -8   5       39.28       24.93      2.19 o 
  -5  -8   5        0.28        5.47      0.97 o 
  -4  -8   5        0.70        1.55      0.87 o 
  -3  -8   5        0.72       -0.72      0.48 o 
  -2  -8   5        0.04       -0.47      0.79 o 
  -1  -8   5       68.53       56.28      2.24 o 
   0  -8   5        1.94        2.78      0.69 o 
   1  -8   5      136.37      150.47      3.01 o 
   2  -8   5       65.39       67.19      3.20 o 
   3  -8   5       10.68        8.08      1.49 o 
   4  -8   5       15.75       14.31      1.79 o 
   5  -8   5       26.41       23.57      2.29 o 
  -7  -7   5       17.51       29.29      2.40 o 
  -6  -7   5        0.09       -0.18      0.95 o 
  -5  -7   5        0.01        1.19      0.64 o 
  -4  -7   5      115.79       98.90      2.46 o 
  -3  -7   5       79.02       91.73      2.33 o 
  -2  -7   5       92.71       81.13      2.16 o 
  -1  -7   5      226.68      213.99      3.77 o 
   0  -7   5      169.58      182.71      3.23 o 
   1  -7   5      147.57      159.03      3.26 o 
   2  -7   5        0.30        0.50      0.53 o 
   3  -7   5        0.02        0.06      0.71 o 
   4  -7   5        0.07       -0.40      0.81 o 
   5  -7   5        1.76        3.39      0.76 o 
   6  -7   5        5.54        4.89      0.92 o 
  -8  -6   5        2.96        2.65      1.09 o 
  -7  -6   5        4.84        7.52      1.46 o 
  -6  -6   5       11.19        9.32      1.45 o 
  -5  -6   5       88.14      111.53      2.62 o 
  -4  -6   5        1.02        0.01      0.53 o 
  -3  -6   5       14.61        9.65      0.88 o 
  -2  -6   5      153.83      154.65      3.58 o 
  -1  -6   5        8.85       17.47      1.07 o 
   0  -6   5      218.36      214.48      3.38 o 
   1  -6   5       57.73       49.60      1.58 o 
   2  -6   5        2.00        2.26      0.61 o 
   3  -6   5        7.36        3.65      0.53 o 
   4  -6   5        9.70       24.59      1.31 o 
   5  -6   5       21.70       23.33      1.34 o 
   6  -6   5        6.32        1.83      0.72 o 
   7  -6   5        2.27       -0.06      0.93 o 
  -8  -5   5        8.56        9.54      1.57 o 
  -7  -5   5      145.34      152.76      4.79 o 
  -6  -5   5      151.02      134.24      4.26 o 
  -5  -5   5       82.73      130.53      2.75 o 
  -4  -5   5       21.79        9.95      0.88 o 
  -3  -5   5      163.19      125.77      2.51 o 
  -2  -5   5       14.12       22.30      1.12 o 
  -1  -5   5       77.67       96.47      2.12 o 
   0  -5   5     1117.85     1076.63      9.71 o 
   1  -5   5      150.81      166.36      2.78 o 
   2  -5   5        3.90        1.09      0.56 o 
   3  -5   5      122.09      110.94      1.82 o 
   4  -5   5       64.16       60.31      1.44 o 
   5  -5   5       14.44        3.97      0.56 o 
   6  -5   5        0.72        3.72      0.95 o 
   7  -5   5       10.62       11.08      1.54 o 
   8  -5   5        3.97        6.05      1.43 o 
  -8  -4   5        0.04       -0.64      0.89 o 
  -7  -4   5       14.07        6.58      1.36 o 
  -6  -4   5       31.96       46.33      1.73 o 
  -5  -4   5      110.29       79.15      2.09 o 
  -4  -4   5       62.78       46.12      1.54 o 
  -3  -4   5      113.64      135.15      2.53 o 
  -2  -4   5       55.79       58.06      1.59 o 
  -1  -4   5       10.19        7.19      0.70 o 
   0  -4   5      373.39      364.45      4.32 o 
   1  -4   5       63.90       79.14      1.24 o 
   2  -4   5      150.79      142.69      1.85 o 
   3  -4   5        2.47        3.34      0.45 o 
   4  -4   5       15.28       19.08      0.86 o 
   5  -4   5      143.61      115.93      1.99 o 
   6  -4   5       36.76       40.88      1.27 o 
   7  -4   5        2.47       -0.52      0.80 o 
   8  -4   5        0.00       -0.64      0.84 o 
  -8  -3   5        0.03        0.77      0.98 o 
  -7  -3   5        1.69        0.43      0.75 o 
  -6  -3   5       16.89       24.68      1.31 o 
  -5  -3   5        8.08        5.72      0.77 o 
  -4  -3   5        8.13        5.47      0.70 o 
  -3  -3   5      429.89      402.86      7.90 o 
  -2  -3   5      207.39      220.77      3.14 o 
  -1  -3   5        0.87        1.98      0.44 o 
   0  -3   5       39.49       49.38      1.35 o 
   1  -3   5       73.36       65.49      1.44 o 
   2  -3   5      358.15      414.55      3.53 o 
   3  -3   5        0.34        0.06      0.32 o 
   4  -3   5        0.04        0.44      0.35 o 
   5  -3   5        3.28        2.55      0.47 o 
   6  -3   5       97.41       96.04      1.82 o 
   7  -3   5        1.90        1.37      0.85 o 
   8  -3   5       10.52        9.53      1.52 o 
   9  -3   5        1.23        1.63      1.08 o 
  -8  -2   5        0.25        0.78      0.93 o 
  -7  -2   5        0.71        1.51      0.78 o 
  -6  -2   5        6.46        7.75      0.70 o 
  -5  -2   5       74.56       70.95      1.52 o 
  -4  -2   5        4.20        0.75      0.39 o 
  -3  -2   5       21.77       31.13      0.87 o 
  -2  -2   5        0.04        0.07      0.21 o 
  -1  -2   5       10.97        8.04      0.62 o 
   0  -2   5       19.64       33.03      1.09 o 
   1  -2   5       13.54       20.02      1.24 o 
   2  -2   5     1851.98     2021.56     15.41 o 
   3  -2   5      302.80      377.06      3.35 o 
   4  -2   5        7.51        3.27      0.53 o 
   5  -2   5       23.17       17.19      0.84 o 
   6  -2   5        1.07        4.61      1.17 o 
   7  -2   5        3.88       10.67      0.97 o 
   8  -2   5        2.30        5.71      1.61 o 
   9  -2   5        0.37       -0.65      0.61 o 
  -8  -1   5        4.79        7.34      1.32 o 
  -7  -1   5       20.55       22.70      1.30 o 
  -6  -1   5       24.90       18.91      0.93 o 
  -5  -1   5      208.86      231.40      2.83 o 
  -4  -1   5       13.12        5.92      0.52 o 
  -3  -1   5      644.71      563.56      4.56 o 
  -2  -1   5       20.78       15.93      0.96 o 
  -1  -1   5      131.51       82.27      1.08 o 
   0  -1   5      238.11      171.37      5.25 o 
   1  -1   5      497.61      475.17      4.10 o 
   2  -1   5     1931.97     1988.34     12.44 o 
   3  -1   5      548.54      674.56      5.05 o 
   4  -1   5      218.50      189.82      2.18 o 
   5  -1   5      907.67      978.60      7.15 o 
   6  -1   5      346.39      313.50      4.25 o 
   7  -1   5       15.18       32.01      1.42 o 
   8  -1   5       82.54      112.76      2.75 o 
   9  -1   5       27.93       34.99      1.74 o 
  10  -1   5        4.81        4.04      0.93 o 
  -8   0   5        1.37        0.38      0.92 o 
  -7   0   5       19.01       22.10      1.92 o 
  -6   0   5       46.36       51.29      2.02 o 
  -5   0   5       27.72       24.60      0.97 o 
  -4   0   5      246.28      257.13      2.83 o 
  -3   0   5     1276.67     1221.43     12.34 o 
  -2   0   5      486.84      469.77      3.83 o 
  -1   0   5      774.70      896.03      6.16 o 
   0   0   5        0.90        0.17      0.23 o 
   1   0   5      184.51      157.35      1.62 o 
   2   0   5        0.51        0.09      0.28 o 
   3   0   5        0.59        0.59      0.26 o 
   4   0   5      469.13      388.14      3.40 o 
   5   0   5       31.50       42.29      1.55 o 
   6   0   5        2.15        1.26      0.54 o 
   7   0   5      119.59      131.18      2.75 o 
   8   0   5       18.83       14.75      1.35 o 
   9   0   5        1.91        6.57      0.95 o 
  10   0   5        5.63        5.97      1.01 o 
  -8   1   5       23.47       26.95      2.29 o 
  -7   1   5       17.06       17.73      1.26 o 
  -6   1   5        1.29        0.67      0.69 o 
  -5   1   5      178.60      172.89      2.42 o 
  -4   1   5       61.73       59.88      1.30 o 
  -3   1   5        0.20       -0.28      0.27 o 
  -2   1   5       38.97       28.67      0.79 o 
  -1   1   5     3896.39     3995.93     23.86 o 
   0   1   5     1991.10     2039.62     14.34 o 
   1   1   5      446.52      481.92      3.69 o 
   2   1   5     1065.10     1084.73      7.24 o 
   3   1   5     1074.57     1036.99      7.05 o 
   4   1   5       33.48       37.34      1.03 o 
   5   1   5      286.07      278.45      3.67 o 
   6   1   5      160.62      129.16      2.52 o 
   7   1   5       20.55       28.42      1.34 o 
   8   1   5       14.32       13.59      1.54 o 
   9   1   5       13.96       14.93      1.23 o 
  10   1   5        5.12        6.01      1.02 o 
  -8   2   5        0.62        1.57      1.26 o 
  -7   2   5        1.25        4.25      0.85 o 
  -6   2   5       13.46       11.53      1.07 o 
  -5   2   5      312.34      308.56      4.50 o 
  -4   2   5       31.26       23.62      0.92 o 
  -3   2   5       43.33       41.46      1.01 o 
  -2   2   5      379.25      375.20      3.32 o 
  -1   2   5       76.21       75.54      1.64 o 
   0   2   5       67.05       56.66      1.04 o 
   1   2   5     1492.47     1574.29     10.03 o 
   2   2   5       65.09       81.41      1.22 o 
   3   2   5       41.29       39.58      1.06 o 
   4   2   5       13.23       10.83      0.54 o 
   5   2   5       73.87       73.27      2.29 o 
   6   2   5        0.57        2.83      0.60 o 
   7   2   5        1.00        0.99      1.01 o 
   8   2   5        0.14       -0.19      0.56 o 
   9   2   5        0.34       -0.06      0.58 o 
  10   2   5        2.03        1.52      0.78 o 
  -7   3   5        1.00        1.36      0.71 o 
  -6   3   5        0.30        0.24      0.58 o 
  -5   3   5        0.08       -0.38      0.53 o 
  -4   3   5      194.86      187.59      3.71 o 
  -3   3   5      222.02      215.72      5.38 o 
  -2   3   5       31.96       30.45      0.81 o 
  -1   3   5       18.53       14.80      0.90 o 
   0   3   5      171.09      207.50      2.12 o 
   1   3   5        3.99        2.51      0.34 o 
   2   3   5       57.20       58.25      1.05 o 
   3   3   5       75.54       76.67      1.23 o 
   4   3   5      191.84      185.95      2.05 o 
   5   3   5       53.52       38.32      1.98 o 
   6   3   5        0.27        0.97      0.47 o 
   7   3   5        5.96        4.74      0.71 o 
   8   3   5       38.82       35.23      1.59 o 
   9   3   5       40.90       45.01      1.90 o 
  10   3   5        0.37        1.08      0.68 o 
  -7   4   5        2.34        3.58      0.92 o 
  -6   4   5        2.38        2.98      1.08 o 
  -5   4   5       18.08       17.59      1.24 o 
  -4   4   5      103.35      112.90      2.62 o 
  -3   4   5       14.37       15.75      1.04 o 
  -2   4   5        4.21        8.17      0.76 o 
  -1   4   5       41.21       57.36      1.03 o 
   0   4   5        0.22        0.36      0.26 o 
   1   4   5        0.17       -0.16      0.23 o 
   2   4   5      170.93      173.24      1.98 o 
   3   4   5       80.01       86.50      1.36 o 
   4   4   5       65.18       66.57      1.21 o 
   5   4   5       55.39       57.83      1.66 o 
   6   4   5       47.37       52.55      1.65 o 
   7   4   5       45.99       52.63      1.75 o 
   8   4   5       17.34       10.63      1.29 o 
   9   4   5       12.23       15.78      1.26 o 
  10   4   5        0.13       -0.01      0.63 o 
  -6   5   5       21.21       24.11      1.55 o 
  -5   5   5       44.00       39.85      3.59 o 
  -4   5   5       44.15       45.24      1.77 o 
  -3   5   5       13.23       14.44      1.09 o 
  -2   5   5      348.27      372.24      4.91 o 
  -1   5   5      212.25      184.05      3.10 o 
   0   5   5      389.03      412.55      4.90 o 
   1   5   5      136.89      135.49      1.73 o 
   2   5   5        1.12        0.81      0.30 o 
   3   5   5       69.48       71.45      1.31 o 
   4   5   5        0.51       -0.41      0.29 o 
   5   5   5        1.84        1.83      0.58 o 
   6   5   5       42.80       29.55      3.16 o 
   7   5   5      131.53      141.59      2.92 o 
   8   5   5       29.32       22.60      1.32 o 
   9   5   5        0.54        2.97      0.79 o 
  10   5   5       14.80       11.56      1.26 o 
  -6   6   5        1.76       -0.76      0.62 o 
  -5   6   5       18.78       26.69      1.55 o 
  -4   6   5        0.61        0.11      0.57 o 
  -3   6   5       15.29       15.01      1.13 o 
  -2   6   5        1.47        1.76      0.62 o 
  -1   6   5      136.95      123.02      2.62 o 
   0   6   5      182.93      196.19      3.26 o 
   1   6   5       21.55       24.61      2.47 o 
   2   6   5     1129.74     1075.12      7.67 o 
   3   6   5      587.91      635.81      5.14 o 
   4   6   5       54.10       57.38      1.62 o 
   5   6   5      243.32      238.11      3.59 o 
   6   6   5      272.55      259.16      4.00 o 
   7   6   5       19.18       28.84      1.49 o 
   8   6   5        1.00        0.96      0.59 o 
   9   6   5       25.80       26.99      1.60 o 
  10   6   5        1.33        1.28      0.87 o 
  -5   7   5        4.55        2.30      0.81 o 
  -4   7   5        1.15        0.61      1.02 o 
  -3   7   5       19.84       21.13      1.34 o 
  -2   7   5       52.11       52.66      2.20 o 
  -1   7   5       11.25       11.78      1.01 o 
   0   7   5       38.84       28.62      1.37 o 
   1   7   5      163.70      151.56      4.60 o 
   2   7   5       64.96       64.66      1.84 o 
   3   7   5       30.53       33.98      1.03 o 
   4   7   5       26.64       21.25      1.14 o 
   5   7   5       15.36       21.81      1.31 o 
   6   7   5        8.83        9.87      0.97 o 
   7   7   5       38.66       35.24      1.64 o 
   8   7   5       24.37       23.21      1.68 o 
   9   7   5        8.00       13.18      1.73 o 
  -4   8   5        6.36        6.08      1.55 o 
  -3   8   5       54.73       43.25      1.91 o 
  -2   8   5       29.28       30.31      1.61 o 
  -1   8   5      278.46      301.63      8.80 o 
   0   8   5       75.70       60.34      2.23 o 
   1   8   5      139.13      120.86      2.74 o 
   2   8   5       25.38       22.13      1.24 o 
   3   8   5       36.19       39.09      3.99 o 
   4   8   5      198.50      183.72      3.13 o 
   5   8   5       18.30       14.82      1.04 o 
   6   8   5       25.88       24.96      1.34 o 
   7   8   5       74.50       80.94      2.35 o 
   8   8   5       44.51       32.32      1.69 o 
   9   8   5        0.64        1.13      1.21 o 
  -3   9   5        4.76        6.83      1.07 o 
  -2   9   5       11.08        9.46      1.54 o 
  -1   9   5        8.67        7.73      1.01 o 
   0   9   5       34.08       39.19      2.46 o 
   1   9   5        0.05        0.66      0.66 o 
   2   9   5       15.08       13.75      1.10 o 
   3   9   5        4.92        3.21      0.75 o 
   4   9   5      189.27      148.08      4.59 o 
   5   9   5        2.07        5.02      1.29 o 
   6   9   5       11.47       12.31      1.93 o 
   7   9   5        4.02        5.18      0.85 o 
   8   9   5        9.50        6.64      0.99 o 
  -2  10   5       10.01        8.49      1.16 o 
  -1  10   5       23.76       22.87      1.55 o 
   0  10   5        2.69        2.83      0.83 o 
   1  10   5       33.87       36.17      1.72 o 
   2  10   5       12.64        7.72      1.40 o 
   3  10   5        0.53       -0.52      0.59 o 
   4  10   5        0.46        0.25      0.96 o 
   5  10   5       25.28       21.86      2.06 o 
   6  10   5        4.06        4.10      1.32 o 
   7  10   5        0.13       -0.49      0.61 o 
   8  10   5        1.97        0.69      0.71 o 
  -1  11   5        0.02       -0.10      0.66 o 
   0  11   5        3.97        2.43      0.83 o 
   1  11   5       34.48       38.64      1.92 o 
   2  11   5       12.21       10.21      1.58 o 
   3  11   5       18.02       20.05      2.04 o 
   4  11   5       14.72       18.48      2.13 o 
   5  11   5        8.98        2.77      1.27 o 
   6  11   5        0.04        1.01      1.07 o 
   2  12   5        2.32        1.32      0.76 o 
   3  12   5        8.06        9.70      1.75 o 
   4  12   5       10.96       13.46      1.89 o 
  -4 -10   6        0.34        0.70      0.69 o 
  -3 -10   6        7.83        9.56      1.10 o 
  -2 -10   6        0.30        2.00      0.76 o 
  -1 -10   6        6.63        5.99      1.43 o 
   0 -10   6        1.10        1.38      1.11 o 
   1 -10   6       20.43       23.12      2.44 o 
   2 -10   6       32.38       41.10      2.93 o 
  -5  -9   6       13.80       11.46      1.75 o 
  -4  -9   6        6.20        6.34      0.97 o 
  -3  -9   6        6.51        6.16      0.91 o 
  -2  -9   6        0.71        1.47      0.61 o 
  -1  -9   6       13.67       12.63      1.14 o 
   0  -9   6        5.70        9.73      1.05 o 
   1  -9   6       47.18       50.52      3.00 o 
   2  -9   6       10.43       12.26      1.76 o 
   3  -9   6        0.92        0.87      1.17 o 
   4  -9   6        4.37       10.40      1.82 o 
  -6  -8   6        2.48        2.22      1.12 o 
  -5  -8   6       50.26       50.56      2.86 o 
  -4  -8   6       17.57       18.69      1.29 o 
  -3  -8   6       14.45       12.48      1.12 o 
  -2  -8   6       29.80       33.58      1.59 o 
  -1  -8   6      319.01      308.53      4.76 o 
   0  -8   6       23.25       19.58      1.29 o 
   1  -8   6        8.45        7.80      1.17 o 
   2  -8   6        6.16        5.81      1.35 o 
   3  -8   6       18.23       14.96      1.86 o 
   4  -8   6        0.61        0.86      1.07 o 
   5  -8   6        2.78        2.01      1.23 o 
  -7  -7   6        4.05        9.32      1.64 o 
  -6  -7   6        6.37        2.19      1.20 o 
  -5  -7   6      132.72      133.33      3.08 o 
  -4  -7   6        0.03        0.12      0.58 o 
  -3  -7   6       33.86       26.09      1.42 o 
  -2  -7   6        7.94       10.81      1.01 o 
  -1  -7   6      130.69      123.69      2.77 o 
   0  -7   6      129.34      127.39      2.79 o 
   1  -7   6       25.61       28.68      1.37 o 
   2  -7   6        8.27        4.89      1.68 o 
   3  -7   6       22.27       27.28      1.40 o 
   4  -7   6        6.99        6.73      1.36 o 
   5  -7   6        5.87        6.61      1.36 o 
   6  -7   6        6.99       13.17      1.80 o 
  -7  -6   6       39.92       48.49      2.87 o 
  -6  -6   6       63.49       75.28      3.45 o 
  -5  -6   6       25.52       16.16      1.19 o 
  -4  -6   6       94.77      106.58      5.34 o 
  -3  -6   6      111.07      114.31      2.60 o 
  -2  -6   6        2.21        0.96      0.54 o 
  -1  -6   6       16.76       20.20      1.22 o 
   0  -6   6       20.98       19.25      2.17 o 
   1  -6   6      346.08      345.06      4.68 o 
   2  -6   6      161.10      163.91      3.04 o 
   3  -6   6        8.43        8.83      0.84 o 
   4  -6   6        4.15       13.01      1.83 o 
   5  -6   6        0.03       -0.95      0.75 o 
   6  -6   6        0.23       -1.09      0.72 o 
  -8  -5   6        7.37        5.37      1.39 o 
  -7  -5   6        0.00       -1.15      0.77 o 
  -6  -5   6       59.15       68.57      3.17 o 
  -5  -5   6       19.36        5.52      1.37 o 
  -4  -5   6       18.67       28.04      1.40 o 
  -3  -5   6       47.74       55.56      1.78 o 
  -2  -5   6       84.51       64.62      1.87 o 
  -1  -5   6        9.48       15.76      1.04 o 
   0  -5   6       62.86       59.11      1.76 o 
   1  -5   6      149.96      138.03      2.67 o 
   2  -5   6      412.76      431.50      5.22 o 
   3  -5   6      112.41      114.23      3.12 o 
   4  -5   6       11.49        9.38      0.86 o 
   5  -5   6       10.35       20.53      0.96 o 
   6  -5   6       18.36       34.91      1.58 o 
   7  -5   6        0.06        0.62      0.84 o 
   8  -5   6        1.95        1.23      1.04 o 
  -8  -4   6        1.23        1.08      0.90 o 
  -7  -4   6       21.89       12.20      1.61 o 
  -6  -4   6       19.48       31.04      2.19 o 
  -5  -4   6        0.02        2.39      0.62 o 
  -4  -4   6       71.96       62.77      1.88 o 
  -3  -4   6       19.48       18.42      1.11 o 
  -2  -4   6       77.03       54.65      1.66 o 
  -1  -4   6       98.98       76.85      1.90 o 
   0  -4   6        2.30        1.64      0.51 o 
   1  -4   6       59.46       57.93      1.67 o 
   2  -4   6      180.48      181.43      2.95 o 
   3  -4   6        6.76        4.31      0.50 o 
   4  -4   6       32.93       52.05      1.87 o 
   5  -4   6        5.08        5.75      0.76 o 
   6  -4   6        0.19        0.26      0.42 o 
   7  -4   6        8.10        4.50      0.82 o 
   8  -4   6       12.04       12.84      1.66 o 
  -8  -3   6        2.78        2.65      1.02 o 
  -7  -3   6        5.61        5.70      1.21 o 
  -6  -3   6       66.79       83.67      2.31 o 
  -5  -3   6      118.47      123.37      3.59 o 
  -4  -3   6      460.43      459.20      7.40 o 
  -3  -3   6      719.81      687.84      7.15 o 
  -2  -3   6      263.31      248.64      3.57 o 
  -1  -3   6      320.82      280.04      3.74 o 
   0  -3   6      613.99      557.15      5.87 o 
   1  -3   6        7.20        9.97      0.78 o 
   2  -3   6       83.55       65.96      1.20 o 
   3  -3   6      345.01      315.92      3.12 o 
   4  -3   6      256.56      252.92      2.85 o 
   5  -3   6        0.04        0.64      0.49 o 
   6  -3   6       93.62       99.69      2.49 o 
   7  -3   6        0.73        0.16      0.56 o 
   8  -3   6        8.97        9.86      1.03 o 
   9  -3   6        9.55       11.67      1.69 o 
  -8  -2   6        7.91        7.69      1.39 o 
  -7  -2   6        0.26        0.59      0.78 o 
  -6  -2   6        0.05       -0.45      1.10 o 
  -5  -2   6       71.48       59.19      2.82 o 
  -4  -2   6      397.35      449.42      5.40 o 
  -3  -2   6       37.21       43.98      1.50 o 
  -2  -2   6       51.25       42.84      4.08 o 
  -1  -2   6      230.81      232.57      3.24 o 
   0  -2   6       40.14       23.41      1.01 o 
   1  -2   6      185.47      183.57      2.77 o 
   2  -2   6      802.13      804.83      5.84 o 
   3  -2   6       66.25       39.87      1.00 o 
   4  -2   6       11.41       16.99      0.76 o 
   5  -2   6      183.63      161.11      4.60 o 
   6  -2   6      111.86       96.34      2.84 o 
   7  -2   6       13.81       19.96      1.26 o 
   8  -2   6       81.12       69.45      2.18 o 
   9  -2   6        4.29        6.71      0.98 o 
  -7  -1   6        7.17        6.81      1.20 o 
  -6  -1   6        0.02        0.96      0.53 o 
  -5  -1   6       25.22       31.26      2.57 o 
  -4  -1   6        0.39       -0.34      0.50 o 
  -3  -1   6       71.70       87.25      1.49 o 
  -2  -1   6       31.52       19.42      1.24 o 
  -1  -1   6       55.21       43.57      0.94 o 
   0  -1   6      166.29      191.82      2.78 o 
   1  -1   6      409.42      383.80      3.13 o 
   2  -1   6       71.46       66.80      1.50 o 
   3  -1   6      379.66      463.07      3.91 o 
   4  -1   6      341.03      388.08      3.58 o 
   5  -1   6       58.43       99.20      1.68 o 
   6  -1   6       49.09       31.95      1.36 o 
   7  -1   6       45.00       61.75      1.91 o 
   8  -1   6       31.18       24.12      1.64 o 
   9  -1   6        2.64       -0.02      0.66 o 
  -6   0   6       19.62       14.03      0.84 o 
  -5   0   6       58.32       59.32      1.46 o 
  -4   0   6       14.73       12.56      0.72 o 
  -3   0   6        3.33        2.02      0.40 o 
  -2   0   6        3.23        6.95      0.71 o 
  -1   0   6      865.39      846.84      6.04 o 
   0   0   6       29.73       24.73      0.66 o 
   1   0   6       10.01        9.37      0.53 o 
   2   0   6      100.54       86.53      1.29 o 
   3   0   6       38.96       48.66      1.04 o 
   4   0   6      224.54      273.49      2.79 o 
   5   0   6       42.21       65.07      1.31 o 
   6   0   6       18.80       16.51      1.76 o 
   7   0   6       13.36        8.89      0.88 o 
   8   0   6        0.09       -0.51      0.67 o 
   9   0   6        3.46        4.24      0.90 o 
  10   0   6        5.51        4.01      0.91 o 
  -7   1   6        8.28        8.97      1.23 o 
  -6   1   6        2.54        0.85      0.57 o 
  -5   1   6      198.09      198.54      2.70 o 
  -4   1   6       83.23       85.02      1.61 o 
  -3   1   6       21.50       32.64      1.18 o 
  -2   1   6        1.23        1.40      0.35 o 
  -1   1   6       57.70       65.36      1.18 o 
   0   1   6      732.96      810.49      5.81 o 
   1   1   6      512.77      594.99      4.50 o 
   2   1   6       53.89       67.34      1.29 o 
   3   1   6       25.42       22.79      0.76 o 
   4   1   6      279.45      312.85      3.89 o 
   5   1   6      330.26      326.12      9.70 o 
   6   1   6       48.90       69.89      1.90 o 
   7   1   6        4.88        1.12      1.12 o 
   8   1   6       56.99       53.63      1.91 o 
   9   1   6        2.18        2.73      0.81 o 
  10   1   6        2.59        3.50      0.91 o 
  -7   2   6        0.51        0.59      0.68 o 
  -6   2   6        1.25       -0.45      0.54 o 
  -5   2   6        6.72        6.47      0.85 o 
  -4   2   6       36.15       44.51      1.67 o 
  -3   2   6        4.52        7.71      0.56 o 
  -2   2   6        3.24        3.56      0.43 o 
  -1   2   6      570.92      593.75      4.69 o 
   0   2   6     1589.91     1527.10     12.36 o 
   1   2   6        3.33        1.16      0.31 o 
   2   2   6       12.56       14.57      0.62 o 
   3   2   6       96.69       74.33      1.77 o 
   4   2   6       44.46       53.98      1.13 o 
   5   2   6       44.05       44.01      1.43 o 
   6   2   6      149.87      159.72      3.10 o 
   7   2   6      134.13      119.87      2.64 o 
   8   2   6       42.21       39.00      2.66 o 
   9   2   6        1.67        0.81      0.67 o 
  10   2   6       14.04       13.08      1.29 o 
  -7   3   6        0.52        0.96      0.77 o 
  -6   3   6       20.76       23.93      1.44 o 
  -5   3   6        1.90        2.42      0.71 o 
  -4   3   6       20.85       23.51      1.37 o 
  -3   3   6      286.47      272.80      9.31 o 
  -2   3   6       33.45       28.70      0.88 o 
  -1   3   6        9.08        9.22      1.01 o 
   0   3   6      512.50      569.83      4.52 o 
   1   3   6     1334.28     1301.07      8.75 o 
   2   3   6      185.01      177.06      2.05 o 
   3   3   6       97.40       81.39      1.36 o 
   4   3   6       14.33       11.25      0.61 o 
   5   3   6       48.73       32.61      1.26 o 
   6   3   6       82.75      103.33      3.03 o 
   7   3   6        1.36        0.29      0.45 o 
   8   3   6       85.52       70.06      4.73 o 
   9   3   6       29.24       30.50      1.61 o 
  10   3   6        1.88        2.26      0.79 o 
  -7   4   6       50.47       55.67      3.25 o 
  -6   4   6       48.34       53.47      2.10 o 
  -5   4   6       27.04       35.41      2.14 o 
  -4   4   6       88.16      100.59      4.59 o 
  -3   4   6      451.24      460.09      5.76 o 
  -2   4   6      101.56       82.48      2.07 o 
  -1   4   6       73.96       75.14      2.46 o 
   0   4   6      653.40      712.14      5.42 o 
   1   4   6     1554.50     1482.10     11.94 o 
   2   4   6       65.48       68.39      1.26 o 
   3   4   6      615.25      672.01      5.23 o 
   4   4   6      161.06      161.52      2.05 o 
   5   4   6        0.03        0.12      0.43 o 
   6   4   6        6.58        8.03      1.16 o 
   7   4   6       35.44       35.56      1.53 o 
   8   4   6       47.59       57.58      2.02 o 
   9   4   6        6.49        4.23      0.86 o 
  10   4   6        0.40        0.28      0.66 o 
  -6   5   6        2.90        1.58      1.14 o 
  -5   5   6       45.26       48.83      2.34 o 
  -4   5   6       15.94       16.00      1.18 o 
  -3   5   6       15.67       14.30      1.10 o 
  -2   5   6       47.19       43.75      4.03 o 
  -1   5   6      108.34      101.31      2.33 o 
   0   5   6       29.68       23.42      1.16 o 
   1   5   6        5.26        5.23      0.47 o 
   2   5   6       11.89       11.48      0.62 o 
   3   5   6      794.44      830.53      6.29 o 
   4   5   6        8.94       13.33      0.69 o 
   5   5   6      227.73      237.09      3.58 o 
   6   5   6      122.45      131.27      2.71 o 
   7   5   6       62.31       58.27      2.92 o 
   8   5   6        0.02       -0.40      0.51 o 
   9   5   6        6.51        9.88      1.06 o 
  10   5   6        0.03        0.27      0.68 o 
  -5   6   6       27.01       24.59      1.63 o 
  -4   6   6       14.37       16.58      1.31 o 
  -3   6   6       14.28       15.62      1.18 o 
  -2   6   6        5.67        5.01      0.81 o 
  -1   6   6        1.17        1.01      0.55 o 
   0   6   6        0.07        1.41      0.54 o 
   1   6   6        0.14        0.36      0.46 o 
   2   6   6        1.20        4.08      0.49 o 
   3   6   6        6.31       16.85      0.79 o 
   4   6   6       14.61       17.38      1.00 o 
   5   6   6       10.73       10.78      0.91 o 
   6   6   6       97.47      109.90      2.56 o 
   7   6   6       51.91       49.72      1.83 o 
   8   6   6        5.58        4.94      0.95 o 
   9   6   6        1.87        0.38      1.28 o 
  10   6   6        0.00       -0.20      0.64 o 
  -5   7   6        0.17        0.24      0.71 o 
  -4   7   6        2.98        4.99      0.97 o 
  -3   7   6        0.00       -0.63      0.51 o 
  -2   7   6        2.40        3.86      0.82 o 
  -1   7   6       29.87       30.13      2.37 o 
   0   7   6       35.56       38.14      1.57 o 
   1   7   6        4.76        3.63      0.68 o 
   2   7   6      141.34      151.05      2.92 o 
   3   7   6       45.76       39.70      3.91 o 
   4   7   6        6.94       11.25      1.51 o 
   5   7   6       18.34       22.93      1.24 o 
   6   7   6      120.35      108.22      2.57 o 
   7   7   6       79.93       76.69      2.27 o 
   8   7   6       72.19       57.56      2.10 o 
   9   7   6        1.93        2.66      0.78 o 
  -4   8   6        0.54        0.96      0.77 o 
  -3   8   6        0.91        1.82      1.36 o 
  -2   8   6        4.59        7.87      1.02 o 
  -1   8   6       22.81       21.61      2.28 o 
   0   8   6       12.12       18.14      1.27 o 
   1   8   6        2.69        4.11      0.95 o 
   2   8   6        1.78       -0.32      0.54 o 
   3   8   6       91.32       83.27      2.23 o 
   4   8   6       35.74       44.40      2.47 o 
   5   8   6      193.70      186.59      4.33 o 
   6   8   6       26.48       27.47      1.42 o 
   7   8   6        0.07        0.85      0.61 o 
   8   8   6       42.67       40.26      2.38 o 
   9   8   6       13.31       13.19      1.29 o 
  -3   9   6       19.31       22.25      1.60 o 
  -2   9   6        0.03        0.19      0.65 o 
  -1   9   6        0.03        0.22      0.61 o 
   0   9   6       15.36       12.35      1.16 o 
   1   9   6       12.69       11.14      1.11 o 
   2   9   6       43.59       43.66      1.80 o 
   3   9   6        2.88        1.15      0.64 o 
   4   9   6        1.94        1.17      0.93 o 
   5   9   6       33.24       31.29      2.37 o 
   6   9   6        0.00        0.25      0.93 o 
   7   9   6       18.73       15.86      1.24 o 
   8   9   6       13.67       16.94      1.38 o 
  -2  10   6        0.16       -0.90      0.66 o 
  -1  10   6       13.02       13.88      2.09 o 
   0  10   6        0.53        1.16      0.78 o 
   1  10   6        5.56        5.60      0.96 o 
   2  10   6       63.26       70.08      2.33 o 
   3  10   6      100.64       91.22      3.84 o 
   4  10   6        8.67       16.52      1.91 o 
   5  10   6        1.95        2.17      1.15 o 
   6  10   6       14.46       16.14      1.97 o 
   7  10   6        0.01       -0.36      1.04 o 
   0  11   6        3.09        1.11      0.80 o 
   1  11   6       51.81       52.18      2.20 o 
   2  11   6       18.44       23.40      1.53 o 
   3  11   6        2.06        2.90      1.15 o 
   5  11   6        2.38        2.44      1.33 o 
   6  11   6        5.77       10.62      1.80 o 
  -3 -10   7        4.76        5.83      1.03 o 
  -2 -10   7       22.38       21.96      1.54 o 
  -1 -10   7       12.92       16.21      1.83 o 
   0 -10   7        0.00        0.28      1.02 o 
   1 -10   7        9.99        6.36      1.61 o 
  -4  -9   7        0.35        1.86      1.26 o 
  -3  -9   7        0.32       -0.30      0.75 o 
  -2  -9   7        3.34        2.84      0.77 o 
  -1  -9   7        1.78        1.47      0.87 o 
   0  -9   7        5.01        6.28      0.97 o 
   1  -9   7       12.61       13.51      1.89 o 
   2  -9   7        0.21        0.18      0.98 o 
   3  -9   7        0.44        2.71      1.21 o 
  -5  -8   7        2.06        2.96      0.84 o 
  -4  -8   7        0.03        0.03      0.61 o 
  -3  -8   7        5.55        5.51      1.18 o 
  -2  -8   7        0.41       -0.59      0.54 o 
  -1  -8   7        7.57        9.33      1.01 o 
   0  -8   7       67.33       74.63      2.60 o 
   1  -8   7       71.50       68.96      2.72 o 
   2  -8   7        5.99        6.16      0.91 o 
   4  -8   7        6.00        5.62      1.45 o 
   5  -8   7        0.68        0.41      1.05 o 
  -6  -7   7       10.40       10.16      1.67 o 
  -5  -7   7       27.52       33.49      1.92 o 
  -4  -7   7       24.48       19.38      1.92 o 
  -3  -7   7       26.63       22.20      1.35 o 
  -2  -7   7       10.58       10.68      1.06 o 
  -1  -7   7       12.47       13.61      1.29 o 
   0  -7   7       24.10       21.96      1.93 o 
   1  -7   7       24.72       30.48      1.51 o 
   2  -7   7        0.21       -0.57      1.00 o 
   3  -7   7       63.78       56.17      1.99 o 
   4  -7   7       25.22       28.11      2.20 o 
   5  -7   7       16.21       15.13      1.83 o 
   6  -7   7        1.57       -0.10      1.07 o 
  -7  -6   7        3.19        7.22      1.49 o 
  -6  -6   7        5.85        1.05      0.96 o 
  -5  -6   7       64.15       80.41      5.57 o 
  -4  -6   7        7.42        5.61      1.50 o 
  -3  -6   7        1.26        2.10      0.70 o 
  -2  -6   7        0.76       -0.72      0.48 o 
  -1  -6   7       93.91       93.07      3.02 o 
   0  -6   7       31.60       33.15      2.15 o 
   1  -6   7        0.35        0.37      0.56 o 
   2  -6   7       39.50       39.18      1.58 o 
   3  -6   7      194.06      194.26      5.87 o 
   4  -6   7        6.23        4.44      1.20 o 
   5  -6   7       13.54       10.22      1.51 o 
   6  -6   7        8.66        7.19      1.41 o 
  -7  -5   7        2.07        3.00      1.14 o 
  -6  -5   7        0.14        2.49      0.78 o 
  -5  -5   7       10.09       20.86      1.32 o 
  -4  -5   7       19.60       20.68      1.29 o 
  -3  -5   7      205.06      192.94      5.42 o 
  -2  -5   7       26.50       29.62      1.40 o 
  -1  -5   7        0.06       -0.25      0.49 o 
   0  -5   7      132.77      132.17      3.65 o 
   1  -5   7      143.51      143.41      2.95 o 
   2  -5   7       14.20        8.94      0.91 o 
   3  -5   7       11.33        9.41      1.72 o 
   4  -5   7        0.75        0.06      0.51 o 
   5  -5   7       15.35       22.52      1.73 o 
   6  -5   7        2.39        1.27      0.92 o 
  -7  -4   7       19.09       30.76      2.37 o 
  -6  -4   7       48.29       39.40      1.75 o 
  -5  -4   7        0.12        0.87      0.58 o 
  -4  -4   7      180.63      180.14      3.76 o 
  -3  -4   7      464.19      453.94      6.44 o 
  -2  -4   7        3.01        5.95      1.62 o 
  -1  -4   7      214.48      228.62      5.47 o 
   0  -4   7      118.83      113.89      7.77 o 
   1  -4   7        2.30        1.45      0.55 o 
   2  -4   7      202.71      225.12      3.55 o 
   3  -4   7      194.68      222.14      3.53 o 
   4  -4   7       36.42       17.48      2.69 o 
   5  -4   7        0.83        0.54      0.57 o 
   6  -4   7       11.70        6.91      1.24 o 
   7  -4   7        4.21        5.89      0.99 o 
   8  -4   7        0.22        1.46      0.98 o 
  -7  -3   7        6.04        4.48      1.21 o 
  -6  -3   7       67.08       86.78      2.48 o 
  -5  -3   7       37.96       44.52      1.71 o 
  -4  -3   7       36.60       35.03      1.50 o 
  -3  -3   7       49.30       49.85      1.68 o 
  -2  -3   7        9.36        7.49      0.92 o 
  -1  -3   7       82.40       75.99      2.95 o 
   0  -3   7       21.08       20.51      1.10 o 
   1  -3   7       76.74       77.40      1.94 o 
   2  -3   7      424.91      476.57      5.47 o 
   3  -3   7      129.36      138.14      2.62 o 
   4  -3   7        5.33        3.11      0.75 o 
   5  -3   7        0.41        0.72      0.44 o 
   6  -3   7        0.08        1.73      0.72 o 
   7  -3   7       16.80       17.80      1.86 o 
   8  -3   7        0.79        0.98      0.99 o 
  -7  -2   7        0.12        0.81      0.81 o 
  -6  -2   7        0.18        0.59      0.62 o 
  -5  -2   7        2.00        0.00      0.55 o 
  -4  -2   7       56.57       82.82      2.19 o 
  -3  -2   7       16.25       20.49      1.18 o 
  -2  -2   7        4.19        6.39      0.75 o 
  -1  -2   7        0.39        1.08      0.55 o 
   0  -2   7       12.88       10.63      1.17 o 
   1  -2   7        1.61        2.47      0.57 o 
   2  -2   7       65.37       61.80      1.67 o 
   3  -2   7       74.94       48.48      1.51 o 
   4  -2   7        7.27       12.59      0.86 o 
   5  -2   7       33.77       22.30      0.94 o 
   6  -2   7       19.72       21.07      1.19 o 
   7  -2   7        6.30        6.01      0.86 o 
   8  -2   7        0.20       -0.16      0.59 o 
   9  -2   7        1.51        2.72      1.08 o 
  -7  -1   7        1.56        4.05      1.11 o 
  -6  -1   7        0.02        0.59      0.70 o 
  -5  -1   7        2.27       -0.24      0.43 o 
  -4  -1   7       54.15       71.58      2.79 o 
  -3  -1   7       45.65       38.60      1.46 o 
  -2  -1   7      101.09      114.89      2.37 o 
  -1  -1   7      254.76      201.09      3.10 o 
   0  -1   7       12.25       12.79      0.82 o 
   1  -1   7       43.82       50.51      1.48 o 
   2  -1   7      259.81      228.43      2.36 o 
   3  -1   7       86.00      113.42      1.67 o 
   4  -1   7      161.77      160.98      2.14 o 
   5  -1   7       74.94      114.75      1.87 o 
   6  -1   7       10.44        4.09      0.74 o 
   7  -1   7        1.70        0.11      0.53 o 
   8  -1   7       23.59       26.25      1.47 o 
   9  -1   7        0.61       -0.55      0.56 o 
  -7   0   7        0.13       -0.46      0.80 o 
  -6   0   7       33.79       30.18      2.15 o 
  -5   0   7        4.46        5.55      0.76 o 
  -4   0   7        0.01        0.52      0.53 o 
  -3   0   7       42.94       32.83      1.63 o 
  -2   0   7      138.65      168.01      2.86 o 
  -1   0   7      528.07      457.96      5.13 o 
   0   0   7       98.22       89.40      1.66 o 
   1   0   7      314.90      328.60      2.97 o 
   2   0   7        0.16        3.52      0.38 o 
   3   0   7        0.34       -0.20      0.35 o 
   4   0   7      295.15      297.87      3.06 o 
   5   0   7      374.83      454.73      5.27 o 
   6   0   7       67.75       63.58      2.37 o 
   7   0   7        0.49        2.42      0.69 o 
   8   0   7       38.49       32.65      1.59 o 
   9   0   7        8.38       10.74      2.55 o 
  -7   1   7       22.74       26.78      2.23 o 
  -6   1   7        0.22        0.80      0.89 o 
  -5   1   7       24.40       21.39      1.79 o 
  -4   1   7      149.27      149.94      2.80 o 
  -3   1   7      146.92      147.65      2.14 o 
  -2   1   7      129.76      121.95      1.87 o 
  -1   1   7      353.79      360.27      3.35 o 
   0   1   7      133.98      110.86      1.58 o 
   1   1   7      217.63      227.16      2.92 o 
   2   1   7      492.95      523.79      4.28 o 
   3   1   7      456.99      434.92      3.82 o 
   4   1   7       31.90       30.28      0.93 o 
   5   1   7        0.02        0.10      0.41 o 
   6   1   7      119.07      112.61      2.49 o 
   7   1   7       99.62      127.50      2.79 o 
   8   1   7        8.50        6.65      0.96 o 
   9   1   7        4.83        6.85      1.44 o 
  10   1   7       23.08       24.39      1.62 o 
  -7   2   7       10.90        9.73      1.57 o 
  -6   2   7        8.28        7.82      1.10 o 
  -5   2   7       57.31       69.66      3.32 o 
  -4   2   7        4.28        4.10      0.74 o 
  -3   2   7       72.83       60.16      1.37 o 
  -2   2   7      150.10      159.68      2.14 o 
  -1   2   7       81.77       68.26      1.31 o 
   0   2   7        8.47        9.56      0.56 o 
   1   2   7      160.09      183.44      2.16 o 
   2   2   7       55.54       39.65      1.17 o 
   3   2   7      331.09      338.24      3.23 o 
   4   2   7       16.20       21.36      0.81 o 
   5   2   7      141.97      126.79      2.46 o 
   6   2   7       83.82       78.48      2.05 o 
   7   2   7        4.25        1.84      0.66 o 
   8   2   7       22.89       24.44      1.41 o 
   9   2   7       27.12       27.84      1.61 o 
  10   2   7        0.72        3.53      0.90 o 
  -6   3   7       18.58       19.58      1.41 o 
  -5   3   7        7.23       10.23      1.09 o 
  -4   3   7        0.60        0.70      0.57 o 
  -3   3   7      466.86      457.62      5.73 o 
  -2   3   7       22.08       25.14      1.23 o 
  -1   3   7        1.00        2.85      0.43 o 
   0   3   7      112.71      103.95      1.61 o 
   1   3   7      511.45      541.33      4.48 o 
   2   3   7      132.78      125.15      1.79 o 
   3   3   7      408.55      410.32      3.73 o 
   4   3   7      494.50      534.32      4.62 o 
   5   3   7       74.47       79.51      1.95 o 
   6   3   7        1.41        2.39      0.59 o 
   7   3   7       10.01        8.00      1.00 o 
   8   3   7       22.75       31.36      2.11 o 
   9   3   7        0.74       -0.28      0.61 o 
  10   3   7        2.06        0.99      1.08 o 
  -6   4   7        0.51        0.46      0.98 o 
  -5   4   7        7.54        9.81      1.10 o 
  -4   4   7        0.07       -0.46      0.92 o 
  -3   4   7       64.81       59.56      1.96 o 
  -2   4   7       61.19       81.27      3.15 o 
  -1   4   7       41.26       42.44      2.86 o 
   0   4   7       40.90       32.19      0.96 o 
   1   4   7       80.12       62.51      1.26 o 
   2   4   7      251.80      237.34      2.64 o 
   3   4   7        9.23       13.03      0.67 o 
   4   4   7       10.04       12.86      0.85 o 
   5   4   7        0.66        0.51      0.46 o 
   6   4   7        3.44        1.07      0.55 o 
   7   4   7       11.87        9.49      0.94 o 
   8   4   7        6.87        5.16      1.04 o 
   9   4   7        1.08        0.66      0.70 o 
  10   4   7        4.72        4.84      0.97 o 
  -5   5   7        1.02        0.51      0.70 o 
  -4   5   7       33.12       33.53      3.12 o 
  -3   5   7       49.55       45.89      2.24 o 
  -2   5   7        3.07        3.22      0.81 o 
  -1   5   7      137.79      133.60      2.77 o 
   0   5   7        4.97        6.32      0.73 o 
   1   5   7        9.57        6.50      0.56 o 
   2   5   7       24.83       28.38      0.95 o 
   3   5   7        9.11       11.35      0.66 o 
   4   5   7       25.96       26.99      1.21 o 
   5   5   7       23.95       21.91      1.15 o 
   6   5   7        0.65        1.33      0.59 o 
   7   5   7        9.06        8.51      1.85 o 
   8   5   7        2.74        3.37      0.76 o 
   9   5   7        9.33        9.13      1.22 o 
  10   5   7        0.17        0.26      0.90 o 
  -5   6   7        4.17       13.63      1.33 o 
  -4   6   7       19.88       21.70      1.50 o 
  -3   6   7       43.27       54.96      2.16 o 
  -2   6   7        1.44       -0.14      0.58 o 
  -1   6   7       72.34       63.47      2.07 o 
   0   6   7       28.04       33.83      1.45 o 
   1   6   7       39.26       38.03      1.47 o 
   2   6   7       67.36       62.66      1.84 o 
   3   6   7       93.98      112.14      1.85 o 
   4   6   7      142.52      138.36      5.33 o 
   5   6   7        1.09        2.25      1.15 o 
   6   6   7        2.69        1.40      0.63 o 
   7   6   7        3.60        5.15      0.87 o 
   8   6   7        1.63        3.88      1.41 o 
   9   6   7       10.32        8.13      1.08 o 
  -4   7   7        7.44       12.01      1.26 o 
  -3   7   7        3.69        2.96      1.16 o 
  -2   7   7       38.52       35.96      1.72 o 
  -1   7   7       66.20       75.25      2.33 o 
   0   7   7      112.45      122.22      2.86 o 
   1   7   7      146.01      132.25      2.89 o 
   2   7   7       66.64       62.91      1.93 o 
   3   7   7       10.21       12.76      1.02 o 
   4   7   7       26.08       34.12      1.42 o 
   5   7   7      163.04      179.43      9.69 o 
   6   7   7      232.65      250.59      4.10 o 
   7   7   7        0.43        0.11      0.56 o 
   8   7   7       26.83       22.76      1.47 o 
   9   7   7        6.84        6.70      1.01 o 
  -3   8   7       26.57       26.09      3.28 o 
  -2   8   7       17.61       19.92      1.99 o 
  -1   8   7        1.29        1.18      0.72 o 
   0   8   7        2.05        1.95      0.71 o 
   1   8   7       18.13       17.58      1.23 o 
   2   8   7       16.32       12.17      1.05 o 
   3   8   7      164.49      149.33      3.08 o 
   4   8   7       43.14       45.03      2.54 o 
   5   8   7       38.45       37.52      1.58 o 
   6   8   7        0.59        1.08      0.58 o 
   7   8   7       14.44       21.08      2.12 o 
   8   8   7       23.56       27.65      1.59 o 
  -2   9   7        6.53        7.35      1.13 o 
  -1   9   7       22.15       16.77      1.38 o 
   0   9   7       12.80       12.35      1.19 o 
   1   9   7        1.04        0.90      0.62 o 
   2   9   7       16.69       21.38      1.39 o 
   3   9   7       61.30       56.32      2.00 o 
   4   9   7       82.78       70.45      3.27 o 
   5   9   7        8.73        7.74      1.41 o 
   6   9   7        1.14        0.13      0.84 o 
   7   9   7        1.10        0.90      0.61 o 
   8   9   7       10.57        9.40      1.12 o 
  -1  10   7        1.66        2.48      1.24 o 
   0  10   7       24.50       27.43      2.66 o 
   1  10   7       24.50       27.37      1.65 o 
   2  10   7        5.01        5.07      0.96 o 
   3  10   7        1.76        3.37      1.26 o 
   4  10   7        2.64        1.72      1.08 o 
   5  10   7        0.04        1.05      0.98 o 
   6  10   7        6.35        4.66      1.32 o 
   7  10   7        1.93        1.70      1.27 o 
   1  11   7        1.53        1.97      0.81 o 
   2  11   7        7.12        7.24      1.11 o 
   3  11   7        0.17       -0.10      0.95 o 
   4  11   7        3.55        3.20      1.23 o 
   5  11   7        8.04        9.81      1.80 o 
  -3  -9   8        0.83        0.70      0.79 o 
  -2  -9   8        1.70        1.65      0.73 o 
  -1  -9   8        2.77        3.48      0.90 o 
   0  -9   8        1.85        2.48      0.76 o 
   1  -9   8        2.55        2.60      2.06 o 
   2  -9   8        8.33       10.07      1.91 o 
  -4  -8   8        3.45        5.90      1.39 o 
  -3  -8   8        3.61        4.75      1.21 o 
  -2  -8   8        9.58        8.65      1.11 o 
  -1  -8   8        0.78        1.94      0.74 o 
   0  -8   8        0.63        1.22      0.65 o 
   1  -8   8        6.69        7.52      2.01 o 
   2  -8   8        0.62       -0.79      0.53 o 
   3  -8   8       16.11       18.05      2.13 o 
   4  -8   8       31.86       33.98      2.78 o 
  -5  -7   8       12.03       11.41      1.22 o 
  -4  -7   8       27.62       33.44      1.71 o 
  -3  -7   8        2.29        4.67      0.88 o 
  -2  -7   8        4.20        4.40      0.88 o 
  -1  -7   8       46.07       53.96      2.01 o 
   0  -7   8       14.80       16.62      1.24 o 
   1  -7   8       48.14       58.62      2.04 o 
   2  -7   8       19.41       24.86      1.42 o 
   3  -7   8       14.50       22.30      1.41 o 
   4  -7   8        1.01        0.67      1.04 o 
   5  -7   8        2.02        1.42      1.21 o 
  -6  -6   8        3.92        8.48      1.57 o 
  -5  -6   8        0.06        1.52      1.04 o 
  -4  -6   8        4.69        2.72      0.77 o 
  -3  -6   8      203.94      203.70      3.92 o 
  -2  -6   8       16.08       15.14      1.18 o 
  -1  -6   8       28.16       30.15      1.50 o 
   0  -6   8       97.50       83.05      2.34 o 
   1  -6   8      123.09      130.51      2.97 o 
   2  -6   8       22.64       25.28      1.42 o 
   3  -6   8        1.69        2.13      0.72 o 
   4  -6   8        0.82        3.18      0.80 o 
   5  -6   8       17.34       19.77      1.34 o 
   6  -6   8        2.43        3.48      1.27 o 
  -6  -5   8       20.14       33.26      1.74 o 
  -5  -5   8        4.07        6.44      0.94 o 
  -4  -5   8        4.06        3.95      0.81 o 
  -3  -5   8      188.31      194.74      3.71 o 
  -2  -5   8      104.85       97.08      2.53 o 
  -1  -5   8        9.30        7.44      0.90 o 
   0  -5   8       22.49       24.99      1.95 o 
   1  -5   8       51.08       47.75      2.09 o 
   2  -5   8       14.06       24.93      1.35 o 
   3  -5   8       69.58       55.55      1.91 o 
   4  -5   8        7.68       18.64      1.22 o 
   5  -5   8       16.08       13.34      1.19 o 
   6  -5   8        6.64        5.59      1.24 o 
  -6  -4   8       17.12       12.79      1.22 o 
  -5  -4   8       46.86       54.23      3.71 o 
  -4  -4   8        4.52        5.27      0.84 o 
  -3  -4   8        8.64        7.55      0.91 o 
  -2  -4   8      333.20      306.11      4.58 o 
  -1  -4   8       44.55       38.18      1.58 o 
   0  -4   8        0.06        0.31      0.84 o 
   1  -4   8        0.97        2.49      0.64 o 
   2  -4   8        0.11        2.43      0.61 o 
   3  -4   8       37.11       24.07      1.32 o 
   4  -4   8       45.97       67.73      2.05 o 
   5  -4   8       10.60       15.79      1.41 o 
   6  -4   8       48.38       42.09      2.47 o 
   7  -4   8        0.06        0.92      1.02 o 
  -7  -3   8       22.85       19.79      2.03 o 
  -6  -3   8       37.64       37.91      1.77 o 
  -5  -3   8       48.49       42.95      1.76 o 
  -4  -3   8       51.48       51.02      2.54 o 
  -3  -3   8       12.95       12.32      1.02 o 
  -2  -3   8        2.87        1.73      0.58 o 
  -1  -3   8      176.18      165.85      3.07 o 
   0  -3   8      329.53      297.63      7.12 o 
   1  -3   8       14.59       13.70      1.00 o 
   2  -3   8       18.80       27.76      1.31 o 
   3  -3   8       55.83       49.30      1.66 o 
   4  -3   8      181.11      201.24      3.43 o 
   5  -3   8       28.35       49.58      1.74 o 
   6  -3   8        7.18        1.98      0.95 o 
   7  -3   8        0.09        0.78      0.93 o 
   8  -3   8       21.03       22.83      2.12 o 
  -7  -2   8        2.43        3.31      1.17 o 
  -6  -2   8        0.01        0.78      0.63 o 
  -5  -2   8       36.22       25.88      1.52 o 
  -4  -2   8      112.37      140.53      3.00 o 
  -3  -2   8       17.53       17.79      1.13 o 
  -2  -2   8       76.47       67.70      1.94 o 
  -1  -2   8      272.18      285.01      7.71 o 
   0  -2   8      421.08      397.17      5.00 o 
   1  -2   8      216.59      232.84      3.60 o 
   2  -2   8      184.30      177.51      5.60 o 
   3  -2   8       17.11       10.07      1.72 o 
   4  -2   8        1.00        1.76      0.65 o 
   5  -2   8       69.34       57.85      1.84 o 
   6  -2   8       16.14       21.74      1.22 o 
   7  -2   8        1.08       -0.43      0.53 o 
   8  -2   8        1.36        0.65      0.63 o 
  -6  -1   8       44.30       54.44      2.01 o 
  -5  -1   8       39.66       29.91      1.66 o 
  -4  -1   8       24.29       27.67      1.37 o 
  -3  -1   8      354.82      357.46      4.86 o 
  -2  -1   8      406.61      371.89      4.88 o 
  -1  -1   8      280.23      309.22      4.23 o 
   0  -1   8      168.96      190.94      3.38 o 
   1  -1   8      277.59      256.35      3.71 o 
   2  -1   8      341.24      351.54      4.50 o 
   3  -1   8       51.83       52.66      1.62 o 
   4  -1   8      118.01      125.65      2.53 o 
   5  -1   8      274.91      230.65      4.59 o 
   6  -1   8      172.12      192.12      4.85 o 
   7  -1   8        0.75        0.03      0.92 o 
   8  -1   8       13.76       13.82      1.16 o 
   9  -1   8        0.01        0.02      0.65 o 
  -7   0   8        7.04        6.35      1.42 o 
  -6   0   8        4.94        6.44      1.35 o 
  -5   0   8        0.43        0.94      0.54 o 
  -4   0   8        1.89        1.66      0.61 o 
  -3   0   8       93.14      100.06      2.38 o 
  -2   0   8       86.06       73.84      1.98 o 
  -1   0   8      197.90      174.62      6.80 o 
   0   0   8       64.08       65.27      2.00 o 
   1   0   8        0.20        1.07      0.52 o 
   2   0   8        3.77        6.73      0.81 o 
   3   0   8      270.84      280.32      2.95 o 
   4   0   8      119.47      124.64      1.91 o 
   5   0   8      192.55      208.07      7.74 o 
   6   0   8       43.42       44.31      1.65 o 
   7   0   8       20.33       14.30      1.11 o 
   8   0   8        7.94        4.72      0.89 o 
   9   0   8       21.60       23.05      1.51 o 
  -6   1   8        0.50        0.00      0.89 o 
  -5   1   8        5.01        6.33      1.30 o 
  -4   1   8       19.37       17.32      1.66 o 
  -3   1   8       69.27       62.08      2.79 o 
  -2   1   8        0.17        0.65      0.96 o 
  -1   1   8      388.54      392.04      4.82 o 
   0   1   8      308.71      301.95      4.02 o 
   1   1   8        0.48       -0.03      0.38 o 
   2   1   8        8.14        3.79      0.43 o 
   3   1   8       26.24       24.95      0.88 o 
   4   1   8        9.69        6.96      0.56 o 
   5   1   8      101.83       92.45      2.15 o 
   6   1   8      115.14      119.86      2.60 o 
   7   1   8       11.53       16.00      1.16 o 
   8   1   8        6.72        6.63      0.93 o 
   9   1   8       10.24        8.66      2.00 o 
  -6   2   8        5.23        5.58      1.39 o 
  -5   2   8        1.43       -0.13      0.77 o 
  -4   2   8        6.27       12.38      1.58 o 
  -3   2   8       51.63       62.95      2.91 o 
  -2   2   8        0.39       -0.44      0.36 o 
  -1   2   8      101.26       95.03      1.66 o 
   0   2   8      104.25      106.41      1.70 o 
   1   2   8       35.60       34.04      0.98 o 
   2   2   8       74.88       66.04      1.88 o 
   3   2   8        0.40        1.83      0.72 o 
   4   2   8       13.30       18.20      0.81 o 
   5   2   8        0.00       -0.28      0.43 o 
   6   2   8       46.65       47.34      1.65 o 
   7   2   8        4.03        6.38      0.87 o 
   8   2   8        0.04       -0.57      0.57 o 
   9   2   8        0.16       -0.13      0.59 o 
  -6   3   8        1.53        0.93      1.05 o 
  -5   3   8        0.03        0.96      0.95 o 
  -4   3   8        2.82        4.48      0.85 o 
  -3   3   8       22.21       23.54      1.30 o 
  -2   3   8        3.73        5.67      0.80 o 
  -1   3   8       98.58      100.66      1.73 o 
   0   3   8       19.43       20.35      1.43 o 
   1   3   8       17.06       26.55      0.91 o 
   2   3   8       29.74       33.52      1.00 o 
   3   3   8      196.56      195.35      2.43 o 
   4   3   8       17.05       13.75      0.71 o 
   5   3   8      171.51      163.00      2.99 o 
   6   3   8      103.82      105.66      2.47 o 
   7   3   8       39.89       40.00      2.46 o 
   8   3   8        2.59        0.99      0.66 o 
   9   3   8        2.88        4.76      0.92 o 
  -5   4   8        3.72        5.32      2.18 o 
  -4   4   8        1.55        2.40      1.07 o 
  -3   4   8       17.62       21.22      1.28 o 
  -2   4   8        0.39        1.80      0.66 o 
  -1   4   8       64.96       57.50      1.81 o 
   0   4   8       16.81       17.09      1.05 o 
   1   4   8      273.28      243.11      3.72 o 
   2   4   8        0.07       -0.11      0.32 o 
   3   4   8       46.44       55.82      1.30 o 
   4   4   8        1.28        3.80      0.68 o 
   5   4   8       87.64       94.26      2.24 o 
   6   4   8       64.63       52.44      1.79 o 
   7   4   8       30.42       24.50      2.61 o 
   8   4   8       73.82       67.79      3.48 o 
   9   4   8       23.60       26.00      1.59 o 
  -5   5   8        3.76        3.81      1.29 o 
  -4   5   8       22.62       21.11      1.44 o 
  -3   5   8       47.77       54.28      3.20 o 
  -2   5   8       31.08       30.10      2.32 o 
  -1   5   8      656.18      654.04     22.98 o 
   0   5   8       91.86       82.95      2.15 o 
   1   5   8        4.34        1.82      0.61 o 
   2   5   8       80.16       74.69      1.52 o 
   3   5   8      285.60      295.15      3.25 o 
   4   5   8       69.97       61.42      1.76 o 
   5   5   8        6.09        2.42      0.62 o 
   6   5   8       34.63       45.19      1.70 o 
   7   5   8       19.80       21.08      1.32 o 
   8   5   8       20.67       18.05      1.31 o 
   9   5   8        4.21        2.07      0.75 o 
  -4   6   8        4.88        5.42      0.96 o 
  -3   6   8        8.00        9.97      1.32 o 
  -2   6   8       21.11       17.47      1.26 o 
  -1   6   8      133.99      146.25      3.16 o 
   0   6   8      157.87      141.55      3.03 o 
   1   6   8      144.04      143.07      2.95 o 
   2   6   8      439.35      444.37      6.85 o 
   3   6   8       99.20       82.84      1.65 o 
   4   6   8        1.38        2.05      0.57 o 
   5   6   8       22.99       21.98      1.19 o 
   6   6   8       70.70       80.86      2.27 o 
   7   6   8        0.81        1.67      0.65 o 
   8   6   8        0.61        0.89      1.11 o 
   9   6   8        0.54        1.16      0.95 o 
  -4   7   8        0.15        1.53      1.61 o 
  -3   7   8        6.72       10.33      1.18 o 
  -2   7   8       19.30       15.81      1.32 o 
  -1   7   8        1.56        1.21      0.72 o 
   0   7   8       12.30       10.17      1.07 o 
   1   7   8       11.28       17.03      1.22 o 
   2   7   8        0.54       -0.04      0.53 o 
   3   7   8       26.65       29.21      1.38 o 
   4   7   8      106.20      118.20      3.98 o 
   5   7   8        3.05       10.16      1.46 o 
   6   7   8       16.04       19.04      1.23 o 
   7   7   8        1.19        1.19      0.60 o 
   8   7   8        0.11       -0.74      0.54 o 
   9   7   8        5.07        3.19      1.26 o 
  -3   8   8        8.59        7.60      1.14 o 
  -2   8   8        2.19        0.51      0.85 o 
  -1   8   8        0.52        0.49      0.66 o 
   0   8   8        4.41        4.76      1.56 o 
   1   8   8       16.68       16.54      1.28 o 
   2   8   8       11.41       12.65      2.01 o 
   3   8   8        0.49        0.93      0.84 o 
   4   8   8       82.04       81.47      3.45 o 
   5   8   8       20.28       22.63      2.00 o 
   6   8   8        0.68        1.45      0.63 o 
   7   8   8        3.35        1.75      1.01 o 
   8   8   8        1.32        0.05      0.60 o 
  -1   9   8        4.57        3.34      0.94 o 
   0   9   8        2.48        2.55      1.55 o 
   1   9   8        6.55        6.50      1.78 o 
   2   9   8       15.09       14.95      1.23 o 
   3   9   8        4.88        4.49      0.87 o 
   4   9   8       18.67       19.31      2.00 o 
   5   9   8       11.98       12.46      1.69 o 
   6   9   8        2.20        1.69      1.02 o 
   7   9   8        0.90       -0.09      0.92 o 
   0  10   8       15.07       16.11      1.45 o 
   1  10   8        2.93        4.21      0.93 o 
   2  10   8        2.66        0.96      0.71 o 
   3  10   8        0.03       -0.16      0.92 o 
   4  10   8        0.39        2.25      1.08 o 
   5  10   8        2.06        1.35      1.04 o 
   6  10   8       20.89       24.73      2.32 o 
   0  -9   9        8.52       10.30      1.23 o 
  -3  -8   9       35.05       31.25      1.80 o 
  -2  -8   9        4.05        3.92      0.98 o 
  -1  -8   9        9.08       10.07      1.16 o 
   0  -8   9       18.67       21.58      1.75 o 
   1  -8   9        6.91        9.72      1.16 o 
   2  -8   9        1.53        0.89      0.75 o 
   3  -8   9        2.22        2.90      1.45 o 
  -4  -7   9        1.75        1.81      0.77 o 
  -3  -7   9        5.80        3.86      0.92 o 
  -2  -7   9        5.39        4.71      0.92 o 
  -1  -7   9        5.30        5.16      0.93 o 
   0  -7   9       17.28       13.33      1.19 o 
   1  -7   9       18.49       28.08      1.57 o 
   2  -7   9        0.00        0.50      0.67 o 
   3  -7   9        3.99        3.31      0.86 o 
   4  -7   9        0.69       -0.24      0.63 o 
  -5  -6   9        9.07       12.77      1.26 o 
  -4  -6   9        2.54        1.43      0.72 o 
  -3  -6   9        2.51        3.77      0.87 o 
  -2  -6   9        7.80        8.24      1.03 o 
  -1  -6   9       69.96       61.83      2.18 o 
   0  -6   9        0.03        0.25      0.62 o 
   1  -6   9       25.07       22.60      1.39 o 
   2  -6   9       10.14        7.72      1.00 o 
   3  -6   9       10.85       16.75      1.27 o 
   4  -6   9        6.42        2.37      0.78 o 
   5  -6   9        4.12        2.34      0.83 o 
  -5  -5   9       15.30       23.10      1.52 o 
  -4  -5   9        2.30        2.31      0.75 o 
  -3  -5   9        0.01        0.05      0.78 o 
  -2  -5   9        2.32        2.25      0.73 o 
  -1  -5   9      160.75      174.73      3.56 o 
   0  -5   9      128.37      122.87      2.89 o 
   1  -5   9        1.22        0.25      0.61 o 
   2  -5   9        9.37        6.81      0.92 o 
   3  -5   9       29.13       28.14      2.26 o 
   4  -5   9        4.82        1.85      0.68 o 
   5  -5   9       43.77       51.73      2.38 o 
   6  -5   9        9.87       13.45      1.64 o 
  -6  -4   9        6.51        4.30      0.94 o 
  -5  -4   9        0.38        0.11      0.99 o 
  -4  -4   9       35.50       32.33      2.02 o 
  -3  -4   9       20.66       22.40      1.72 o 
  -2  -4   9       61.81       55.58      1.99 o 
  -1  -4   9       56.89       54.28      1.91 o 
   0  -4   9        0.09       -0.17      0.52 o 
   1  -4   9       51.91       46.59      2.01 o 
   2  -4   9       20.31       20.94      1.26 o 
   3  -4   9       87.43      100.50      2.51 o 
   4  -4   9       32.75       23.67      1.37 o 
   5  -4   9       24.23       21.92      1.36 o 
   6  -4   9        4.32        5.00      1.27 o 
   7  -4   9       14.25       20.65      2.09 o 
  -6  -3   9        6.13        6.86      1.04 o 
  -5  -3   9        2.85        5.37      1.55 o 
  -4  -3   9       26.67       24.77      1.45 o 
  -3  -3   9       67.20       61.47      2.05 o 
  -2  -3   9       50.08       44.99      1.76 o 
  -1  -3   9      427.06      420.60      5.58 o 
   0  -3   9       48.47       44.06      1.66 o 
   1  -3   9        0.59       -0.21      0.50 o 
   2  -3   9       43.90       53.31      1.79 o 
   3  -3   9      119.93      105.99      2.53 o 
   4  -3   9        0.96        0.09      0.58 o 
   5  -3   9       18.78       33.26      1.53 o 
   6  -3   9       20.78       18.76      1.83 o 
   7  -3   9       11.40       11.42      1.69 o 
   8  -3   9        0.03        1.38      1.14 o 
  -6  -2   9        6.57        4.50      0.90 o 
  -5  -2   9       17.30       23.39      1.43 o 
  -4  -2   9        3.70        5.43      0.92 o 
  -3  -2   9      127.24      113.86      3.85 o 
  -2  -2   9      224.98      232.56      3.91 o 
  -1  -2   9       94.43       75.23      2.12 o 
   0  -2   9        4.24        2.64      0.67 o 
   1  -2   9      162.93      164.20      3.11 o 
   2  -2   9       19.66       17.30      1.09 o 
   3  -2   9       10.89       11.54      0.99 o 
   4  -2   9       84.58       76.34      2.12 o 
   5  -2   9      129.94      138.53      2.90 o 
   6  -2   9       56.55       47.24      2.59 o 
   7  -2   9        1.46        1.94      1.11 o 
   8  -2   9        0.17        0.53      1.02 o 
  -6  -1   9        1.63        1.13      0.68 o 
  -5  -1   9        0.43        0.26      0.93 o 
  -4  -1   9        0.00        0.44      0.55 o 
  -3  -1   9        8.13        8.06      0.88 o 
  -2  -1   9       44.90       48.15      1.89 o 
  -1  -1   9        0.01        0.61      0.53 o 
   0  -1   9       53.92       63.50      1.90 o 
   1  -1   9       26.04       26.19      1.28 o 
   2  -1   9       18.47       27.79      1.26 o 
   3  -1   9       16.21       24.33      1.26 o 
   4  -1   9       14.32        9.34      0.93 o 
   5  -1   9        2.88        2.49      1.08 o 
   6  -1   9        0.31       -0.81      0.75 o 
   7  -1   9       10.03       12.47      1.57 o 
   8  -1   9       20.24       21.75      2.07 o 
  -6   0   9        2.34        2.88      1.15 o 
  -5   0   9        0.06        3.48      1.15 o 
  -4   0   9        1.51        1.47      0.71 o 
  -3   0   9        0.51        0.53      0.85 o 
  -2   0   9       21.44       17.52      1.12 o 
  -1   0   9        1.11        1.06      0.51 o 
   0   0   9      156.23      150.79      3.98 o 
   1   0   9      160.15      176.97      3.10 o 
   2   0   9       61.47       68.16      1.91 o 
   3   0   9        0.20        1.02      0.54 o 
   4   0   9        0.07        0.24      0.49 o 
   5   0   9       32.84       33.70      2.25 o 
   6   0   9        0.63        0.15      0.55 o 
   7   0   9        1.15        2.57      0.72 o 
   8   0   9        0.77        0.34      0.58 o 
   9   0   9        1.18        0.04      1.25 o 
  -6   1   9        1.57        1.45      1.09 o 
  -5   1   9        0.01       -0.37      0.92 o 
  -4   1   9       16.66       20.28      1.98 o 
  -3   1   9       44.36       36.78      1.52 o 
  -2   1   9       10.71       11.89      0.99 o 
  -1   1   9       21.78       22.32      1.24 o 
   0   1   9       10.52        9.16      1.47 o 
   1   1   9      359.02      372.42      4.77 o 
   2   1   9      119.25      125.06      2.55 o 
   3   1   9       85.01       90.89      2.64 o 
   4   1   9      126.65      148.85      3.12 o 
   5   1   9       34.57       20.52      1.49 o 
   6   1   9       12.59        8.84      0.94 o 
   7   1   9       66.73       67.92      2.16 o 
   8   1   9       42.26       43.17      1.85 o 
   9   1   9        2.50        3.05      0.83 o 
  -5   2   9       16.51       22.38      2.15 o 
  -4   2   9       30.65       26.60      2.13 o 
  -3   2   9       56.99       59.77      3.00 o 
  -2   2   9        5.07       10.81      1.58 o 
  -1   2   9      665.66      624.74      7.88 o 
   0   2   9      354.61      346.64      4.56 o 
   1   2   9        1.08        2.00      0.59 o 
   2   2   9        0.12        0.39      0.36 o 
   3   2   9       53.68       54.00      1.28 o 
   4   2   9       16.28       19.23      0.89 o 
   5   2   9       42.41       61.21      1.85 o 
   6   2   9      115.41      115.77      2.63 o 
   7   2   9       24.11       24.32      1.40 o 
   8   2   9        5.48        5.10      0.89 o 
   9   2   9        5.39        3.35      0.83 o 
  -5   3   9       18.52       22.89      2.28 o 
  -4   3   9        0.31       -0.22      0.71 o 
  -3   3   9       38.59       41.98      2.59 o 
  -2   3   9        0.24        2.19      1.04 o 
  -1   3   9       18.08       22.23      2.03 o 
   0   3   9       96.01       99.34      1.78 o 
   1   3   9      374.83      391.25      3.87 o 
   2   3   9       93.96       83.13      1.60 o 
   3   3   9        0.20        0.74      0.39 o 
   4   3   9       13.41        7.83      0.87 o 
   5   3   9        7.76       13.02      1.00 o 
   6   3   9        9.27       10.72      0.97 o 
   7   3   9       22.10       23.78      1.55 o 
   8   3   9       65.89       66.47      2.23 o 
   9   3   9        5.31        4.07      1.80 o 
  -5   4   9        2.15        2.83      1.27 o 
  -4   4   9       12.08       10.68      1.72 o 
  -3   4   9       25.82       27.86      2.28 o 
  -2   4   9        4.91        9.46      1.00 o 
  -1   4   9       17.88       24.01      1.33 o 
   0   4   9      108.42      109.88      2.48 o 
   1   4   9       24.60       28.84      1.02 o 
   2   4   9        2.49        5.65      0.58 o 
   3   4   9      171.93      182.69      2.51 o 
   4   4   9        8.44        8.60      0.79 o 
   5   4   9        1.36        0.00      0.49 o 
   6   4   9       63.32       48.15      1.78 o 
   7   4   9        8.24       14.62      1.15 o 
   8   4   9       10.22       10.88      1.11 o 
   9   4   9        0.77        1.19      0.89 o 
  -4   5   9        2.03        2.18      2.27 o 
  -3   5   9        0.95        1.56      0.73 o 
  -2   5   9        0.63        0.22      0.61 o 
  -1   5   9        9.51       10.34      0.99 o 
   0   5   9        3.58        3.23      0.75 o 
   1   5   9       26.23       31.69      2.82 o 
   2   5   9       62.56       72.89      1.55 o 
   3   5   9      102.97       98.76      1.84 o 
   4   5   9       29.54       28.07      1.28 o 
   5   5   9       23.18       31.49      1.37 o 
   6   5   9        6.02        3.72      0.90 o 
   7   5   9       10.17       13.79      1.38 o 
   8   5   9        0.01        0.00      0.57 o 
   9   5   9        0.00       -0.35      0.58 o 
  -3   6   9        0.22       -0.81      0.58 o 
  -2   6   9       13.84       16.89      1.32 o 
  -1   6   9       13.02       10.45      1.49 o 
   0   6   9       10.76        5.69      0.90 o 
   1   6   9        1.53        0.91      0.61 o 
   2   6   9       51.23       53.79      1.83 o 
   3   6   9       21.43       28.69      1.35 o 
   4   6   9        5.93        5.73      0.76 o 
   5   6   9       35.62       38.15      1.58 o 
   6   6   9        7.52        8.48      0.94 o 
   7   6   9        5.46        4.98      0.86 o 
   8   6   9       21.43       22.37      1.49 o 
   9   6   9        1.14        1.74      1.09 o 
  -3   7   9        5.40        4.72      1.01 o 
  -2   7   9        2.74        2.99      0.88 o 
  -1   7   9        0.42        0.33      0.66 o 
   0   7   9        0.20       -0.76      1.17 o 
   1   7   9      217.36      207.28      5.40 o 
   2   7   9        3.12        3.63      0.75 o 
   3   7   9        2.48        4.90      0.80 o 
   4   7   9        0.50        0.92      0.89 o 
   5   7   9       42.58       42.17      1.67 o 
   6   7   9        0.38        0.33      0.57 o 
   7   7   9       21.88       15.65      1.23 o 
   8   7   9        0.47       -0.37      0.77 o 
  -2   8   9       15.00       19.75      1.58 o 
  -1   8   9        1.24       -0.01      0.66 o 
   0   8   9        3.96        5.52      0.98 o 
   1   8   9       34.78       38.72      1.79 o 
   2   8   9       52.21       59.47      2.14 o 
   3   8   9       13.96       12.31      1.12 o 
   4   8   9       33.36       34.74      2.38 o 
   5   8   9      114.06      110.09      4.16 o 
   6   8   9       80.80       81.65      3.62 o 
   7   8   9        1.55        1.53      0.65 o 
   0   9   9       21.99       23.43      1.61 o 
   1   9   9        1.22        1.04      0.77 o 
   2   9   9        6.25        6.89      1.00 o 
   3   9   9       11.49       10.47      1.66 o 
   4   9   9        2.86        4.75      1.33 o 
   5   9   9        2.92        4.69      1.33 o 
   6   9   9       24.56       23.64      2.22 o 
   7   9   9       21.56       23.24      2.25 o 
   2  10   9        1.85        0.82      0.79 o 
   3  10   9        8.02        8.46      1.60 o 
   4  10   9        2.86        2.66      1.29 o 
   5  10   9        7.45        6.91      1.63 o 
  -1  -8  10        1.80        3.84      0.94 o 
   0  -8  10       17.43       17.38      1.45 o 
   1  -8  10       25.15       23.19      1.65 o 
  -3  -7  10        3.31        3.56      0.89 o 
  -2  -7  10        1.24        2.49      0.83 o 
  -1  -7  10        0.09        0.74      1.00 o 
   0  -7  10        2.82        5.77      1.02 o 
   1  -7  10        1.34        1.43      0.76 o 
   2  -7  10        0.84        1.07      0.75 o 
   3  -7  10       12.66       12.55      1.92 o 
  -4  -6  10        3.86        6.24      1.04 o 
  -3  -6  10        1.39        0.99      0.73 o 
  -2  -6  10       12.22       12.01      1.21 o 
  -1  -6  10       51.50       48.82      4.76 o 
   0  -6  10       59.30       59.57      2.19 o 
   1  -6  10        0.09        1.13      0.69 o 
   2  -6  10       35.74       41.13      1.90 o 
   3  -6  10       28.67       28.42      1.66 o 
   4  -6  10        0.25        1.81      0.83 o 
   5  -6  10       18.81       23.09      2.36 o 
  -4  -5  10        1.21        1.53      0.72 o 
  -3  -5  10       38.59       44.59      5.24 o 
  -2  -5  10        3.12        3.32      1.69 o 
  -1  -5  10       41.59       49.87      2.04 o 
   0  -5  10       44.35       49.39      1.98 o 
   1  -5  10        0.64        1.42      0.71 o 
   2  -5  10        0.08        0.07      0.61 o 
   3  -5  10       11.52       11.23      1.12 o 
   4  -5  10        0.02        0.59      0.68 o 
   5  -5  10        1.99        1.87      0.76 o 
   6  -5  10        0.95        1.91      1.12 o 
  -5  -4  10        0.73        0.55      0.64 o 
  -4  -4  10       11.03       15.02      1.27 o 
  -3  -4  10        6.10        5.97      0.92 o 
  -2  -4  10        0.80        0.48      0.56 o 
  -1  -4  10      102.71       97.08      3.04 o 
   0  -4  10       59.89       57.81      3.07 o 
   1  -4  10        2.37        1.99      1.01 o 
   2  -4  10       18.71       19.68      2.70 o 
   3  -4  10       36.69       33.57      1.64 o 
   4  -4  10       16.11       19.29      1.32 o 
   5  -4  10        0.79        0.22      0.62 o 
   6  -4  10        3.54        7.12      1.45 o 
  -5  -3  10        7.43        5.81      1.26 o 
  -4  -3  10        4.45        4.37      0.86 o 
  -3  -3  10        7.41        9.25      1.02 o 
  -2  -3  10        2.48        2.48      0.70 o 
  -1  -3  10        5.12        4.85      0.83 o 
   0  -3  10       17.09       15.64      1.17 o 
   1  -3  10       10.75       10.23      1.02 o 
   2  -3  10        3.78        2.17      0.72 o 
   3  -3  10        0.30       -0.40      0.53 o 
   4  -3  10        1.80        1.24      0.68 o 
   5  -3  10        0.34        0.70      0.63 o 
   6  -3  10        0.04        0.27      0.98 o 
   7  -3  10        8.78        8.30      1.55 o 
  -5  -2  10        0.05       -1.06      1.08 o 
  -4  -2  10        5.79        5.34      0.88 o 
  -3  -2  10        0.05        0.15      0.86 o 
  -2  -2  10       28.83       23.61      1.35 o 
  -1  -2  10       25.21       28.95      1.49 o 
   0  -2  10       18.63       21.82      1.31 o 
   1  -2  10       14.88       11.38      1.04 o 
   2  -2  10       26.03       14.11      2.84 o 
   3  -2  10        0.20        1.28      0.66 o 
   4  -2  10        1.24        0.59      0.65 o 
   5  -2  10        3.57        4.59      0.83 o 
   6  -2  10        9.15       12.07      1.61 o 
   7  -2  10       17.18       18.80      2.04 o 
   8  -2  10       13.97        9.26      1.75 o 
  -5  -1  10       18.49       19.46      1.40 o 
  -4  -1  10       10.81       11.30      1.08 o 
  -3  -1  10       42.68       40.05      1.70 o 
  -2  -1  10       23.28       21.23      1.27 o 
  -1  -1  10        5.24        6.18      0.86 o 
   0  -1  10        5.04        4.51      1.44 o 
   1  -1  10      308.93      290.40      4.45 o 
   2  -1  10      371.87      384.17      6.89 o 
   3  -1  10        3.83       10.62      0.98 o 
   4  -1  10        0.03        1.35      0.66 o 
   5  -1  10       77.72       78.55      3.31 o 
   6  -1  10       19.22       18.55      1.88 o 
   7  -1  10        4.82        4.04      1.30 o 
   8  -1  10        6.72        8.28      1.66 o 
  -5   0  10        5.17        6.86      1.51 o 
  -4   0  10        0.14        0.00      0.72 o 
  -3   0  10       50.91       51.56      2.82 o 
  -2   0  10      117.44      112.31      2.69 o 
  -1   0  10      153.79      148.78      4.32 o 
   0   0  10      260.32      261.54      4.13 o 
   1   0  10       82.19       66.74      1.98 o 
   2   0  10       96.13       88.21      2.27 o 
   3   0  10       83.10       72.10      2.08 o 
   4   0  10       54.54       65.53      2.00 o 
   5   0  10        2.92        7.94      1.35 o 
   6   0  10        4.65        4.38      1.32 o 
   7   0  10       33.33       35.89      2.43 o 
   8   0  10       35.37       35.00      2.53 o 
  -5   1  10        9.23        7.26      1.54 o 
  -4   1  10       87.42       81.44      3.73 o 
  -3   1  10        2.00        2.31      0.67 o 
  -2   1  10       41.01       33.31      1.51 o 
  -1   1  10      166.79      163.89      3.19 o 
   0   1  10      466.42      488.75     11.13 o 
   1   1  10        1.44        0.99      0.56 o 
   2   1  10       91.96       92.82      2.29 o 
   3   1  10       26.38       21.17      1.29 o 
   4   1  10       28.24       25.25      1.35 o 
   5   1  10       82.98       62.68      2.90 o 
   6   1  10       64.86       77.28      3.24 o 
   7   1  10       15.77       17.26      1.86 o 
   8   1  10        6.75        6.91      1.43 o 
  -5   2  10        0.08       -1.18      0.78 o 
  -4   2  10        2.44        4.57      1.39 o 
  -3   2  10       14.65       17.22      1.88 o 
  -2   2  10        0.18        0.44      0.92 o 
  -1   2  10       46.80       41.66      1.64 o 
   0   2  10       16.35       16.70      1.17 o 
   1   2  10        0.68        0.39      0.50 o 
   2   2  10      117.68      127.17      3.97 o 
   3   2  10       25.87       19.55      1.16 o 
   4   2  10        3.63        3.10      0.70 o 
   5   2  10       12.89        9.53      1.36 o 
   6   2  10        0.04        0.76      0.59 o 
   7   2  10       30.47       28.65      1.97 o 
   8   2  10       12.34       10.88      1.12 o 
   9   2  10        0.00        0.09      0.61 o 
  -4   3  10        0.14        0.58      0.95 o 
  -3   3  10        1.13       -0.07      0.83 o 
  -2   3  10        9.10        8.46      1.54 o 
  -1   3  10        0.66        1.01      0.87 o 
   0   3  10       36.86       38.44      2.10 o 
   1   3  10      126.60      117.13      4.99 o 
   2   3  10       79.68       89.58      2.22 o 
   3   3  10        2.12        3.24      0.62 o 
   4   3  10        5.60        8.92      0.84 o 
   5   3  10        7.22        2.60      0.63 o 
   6   3  10        1.77        0.32      0.57 o 
   7   3  10        6.39        5.14      0.84 o 
   8   3  10        4.87        6.32      0.95 o 
   9   3  10        0.12       -0.83      0.55 o 
  -4   4  10        1.57        1.95      1.02 o 
  -3   4  10        3.33        3.99      1.21 o 
  -2   4  10        2.51        2.15      1.14 o 
  -1   4  10        0.17        0.59      0.84 o 
   0   4  10       87.07       79.47      3.40 o 
   1   4  10        2.23        1.83      1.01 o 
   2   4  10      157.08      167.55      2.60 o 
   3   4  10       39.29       45.12      1.35 o 
   4   4  10        6.90        5.19      0.73 o 
   5   4  10        2.10        2.52      0.65 o 
   6   4  10       11.65        9.76      0.96 o 
   7   4  10        2.72        0.63      0.62 o 
   8   4  10        4.40        6.95      1.05 o 
  -3   5  10        2.29        4.05      1.32 o 
  -2   5  10        0.28       -1.11      0.83 o 
  -1   5  10       69.03       59.43      3.14 o 
   0   5  10        9.61        8.82      0.95 o 
   1   5  10       10.31       11.21      1.16 o 
   2   5  10        9.29       13.31      1.05 o 
   3   5  10        0.59        0.37      0.43 o 
   4   5  10       96.38       92.27      2.30 o 
   5   5  10       10.56       15.39      1.73 o 
   6   5  10        0.36        1.09      0.58 o 
   7   5  10       17.82       17.49      1.30 o 
   8   5  10       32.02       36.07      1.77 o 
  -3   6  10       10.43        9.87      1.76 o 
  -2   6  10        0.28       -0.86      0.57 o 
  -1   6  10       18.74       19.27      1.46 o 
   0   6  10       15.76       14.31      1.18 o 
   1   6  10       90.65       87.09      2.45 o 
   2   6  10       39.19       42.08      1.69 o 
   3   6  10        2.61        1.41      1.24 o 
   4   6  10        5.00        5.72      0.78 o 
   5   6  10        2.06        2.33      1.04 o 
   6   6  10        6.10        6.90      2.00 o 
   7   6  10        0.05        0.30      0.60 o 
   8   6  10        5.30        3.41      0.84 o 
  -2   7  10       25.48       25.83      3.11 o 
  -1   7  10        5.73        7.10      1.05 o 
   0   7  10        0.50       -0.75      0.59 o 
   1   7  10      104.17      100.87      2.71 o 
   2   7  10       27.27       26.21      1.44 o 
   3   7  10        4.05        2.50      0.72 o 
   4   7  10       28.68       31.97      2.20 o 
   5   7  10       86.89       88.01      3.62 o 
   6   7  10       37.64       40.05      1.83 o 
   7   7  10        0.00        0.57      0.59 o 
  -1   8  10        0.83        0.53      0.76 o 
   0   8  10       11.44       12.97      1.30 o 
   1   8  10       24.03       24.37      1.56 o 
   2   8  10        0.70        1.31      0.84 o 
   3   8  10       40.95       40.00      2.59 o 
   4   8  10        0.33        0.64      0.96 o 
   5   8  10        9.69        8.57      1.49 o 
   6   8  10        5.33        6.61      1.49 o 
   7   8  10       13.84       14.26      2.19 o 
   1   9  10        2.92        1.84      1.46 o 
   2   9  10        0.20       -0.01      0.68 o 
   3   9  10       35.97       37.25      2.66 o 
   5   9  10        1.12       -0.99      0.77 o 
   0  -7  11       12.43        7.29      1.15 o 
   1  -7  11        4.74        5.15      1.07 o 
  -2  -6  11       10.17       12.25      2.77 o 
  -1  -6  11        3.62        5.28      0.99 o 
   0  -6  11        0.01       -0.19      0.66 o 
   1  -6  11        4.23        2.46      1.76 o 
   2  -6  11        4.92        5.67      1.35 o 
   3  -6  11        5.76        6.16      1.08 o 
  -3  -5  11        0.24        0.13      0.66 o 
  -2  -5  11       22.13       23.23      1.58 o 
  -1  -5  11       44.69       51.04      2.48 o 
   0  -5  11        2.16        2.83      0.90 o 
   1  -5  11       37.43       37.94      2.04 o 
   2  -5  11       11.10       16.84      1.37 o 
   3  -5  11        0.77        0.70      0.70 o 
   4  -5  11        2.07        1.60      0.79 o 
   5  -5  11        1.27        0.74      1.24 o 
  -4  -4  11        0.59       -0.12      0.91 o 
  -3  -4  11       26.56       28.70      1.63 o 
  -2  -4  11        9.56       13.51      1.24 o 
  -1  -4  11        4.03        5.05      1.08 o 
   0  -4  11        1.78        1.91      1.09 o 
   1  -4  11       68.09       66.21      2.32 o 
   2  -4  11       37.87       46.88      1.96 o 
   3  -4  11        0.37       -0.04      0.61 o 
   4  -4  11        4.30        7.67      1.04 o 
   5  -4  11       24.71       23.88      1.54 o 
   6  -4  11        0.08        0.22      0.92 o 
  -4  -3  11        2.03        2.60      0.79 o 
  -3  -3  11       15.96       18.12      1.39 o 
  -2  -3  11        0.01       -0.01      0.97 o 
  -1  -3  11       41.08       36.15      1.72 o 
   0  -3  11        5.90        4.16      0.86 o 
   1  -3  11       10.90       12.03      1.14 o 
   2  -3  11       17.69       17.79      1.37 o 
   3  -3  11        8.04        8.28      1.03 o 
   4  -3  11        1.51        7.02      1.38 o 
   5  -3  11        0.07        0.44      0.93 o 
   6  -3  11        1.12        1.52      1.12 o 
  -4  -2  11       10.81       13.63      1.25 o 
  -3  -2  11        1.05        1.05      0.65 o 
  -2  -2  11        1.10        1.08      1.10 o 
  -1  -2  11       14.38       13.88      1.16 o 
   0  -2  11        7.62        8.74      1.01 o 
   1  -2  11      176.66      183.30      4.48 o 
   2  -2  11       43.22       33.38      1.64 o 
   3  -2  11       19.15       13.78      1.16 o 
   4  -2  11       28.24       20.50      1.35 o 
   5  -2  11       45.80       52.89      2.93 o 
   6  -2  11        8.65        9.97      1.60 o 
   7  -2  11        0.39       -1.42      0.95 o 
  -4  -1  11        0.04        1.06      0.75 o 
  -3  -1  11       23.04       21.10      1.40 o 
  -2  -1  11       35.73       39.91      1.76 o 
  -1  -1  11        5.04        5.16      0.84 o 
   0  -1  11       54.53       56.10      2.03 o 
   1  -1  11      161.34      175.83      3.51 o 
   2  -1  11        2.81        1.56      0.84 o 
   3  -1  11        0.51        0.27      0.55 o 
   4  -1  11       10.08        5.62      1.38 o 
   5  -1  11       18.21       15.34      1.83 o 
   6  -1  11        1.50        1.58      1.14 o 
   7  -1  11        2.67        3.52      1.32 o 
  -4   0  11       13.04       10.61      1.73 o 
  -3   0  11        1.60        1.59      0.67 o 
  -2   0  11       22.29       22.30      1.37 o 
  -1   0  11        4.38        4.10      0.80 o 
   0   0  11       21.20       20.70      1.38 o 
   1   0  11       84.72       89.03      5.76 o 
   2   0  11       15.07       14.33      1.37 o 
   3   0  11      136.40      162.92      8.20 o 
   4   0  11       10.00       14.00      1.13 o 
   5   0  11       13.36       17.81      1.82 o 
   6   0  11       64.22       51.78      2.94 o 
   7   0  11       11.02       12.20      1.75 o 
   8   0  11        0.00        1.78      1.15 o 
  -4   1  11        0.97        1.11      1.08 o 
  -3   1  11       13.94       12.96      1.79 o 
  -2   1  11        7.08        7.40      0.92 o 
  -1   1  11       33.88       31.08      1.51 o 
   0   1  11        1.83        6.68      1.12 o 
   1   1  11       26.00       26.80      1.40 o 
   2   1  11        2.19        1.99      0.71 o 
   3   1  11      145.87      143.20      3.06 o 
   4   1  11       20.71       22.61      1.35 o 
   5   1  11        2.11        1.12      0.93 o 
   6   1  11        4.10        6.88      1.45 o 
   7   1  11        1.80        0.67      0.98 o 
   8   1  11        1.41        2.20      1.17 o 
  -4   2  11        4.43        5.56      1.48 o 
  -3   2  11        4.24        3.83      1.39 o 
  -2   2  11        0.30        0.43      1.01 o 
  -1   2  11        6.78        6.71      0.90 o 
   0   2  11       32.94       27.32      1.45 o 
   1   2  11       90.30       91.35      2.41 o 
   2   2  11       34.09       29.68      2.25 o 
   3   2  11      125.45      136.20      2.95 o 
   4   2  11       83.54       86.11      2.34 o 
   5   2  11        6.09       16.35      1.75 o 
   6   2  11        4.93        6.48      1.38 o 
   7   2  11        2.16        3.65      1.21 o 
   8   2  11        0.52        0.98      0.99 o 
  -3   3  11        1.66        2.56      1.11 o 
  -2   3  11       52.21       48.08      2.99 o 
  -1   3  11       86.98       69.68      3.42 o 
   0   3  11       79.55       78.38      3.46 o 
   1   3  11       11.89       14.50      1.11 o 
   2   3  11      136.62      130.65      2.83 o 
   3   3  11      235.58      227.86      3.83 o 
   4   3  11        3.71        4.96      1.15 o 
   5   3  11       53.86       69.10      3.12 o 
   6   3  11       76.80       71.04      3.24 o 
   7   3  11        0.04        0.68      0.90 o 
   8   3  11        7.54        9.65      1.63 o 
  -3   4  11       13.30       16.20      2.00 o 
  -2   4  11       13.71       13.55      1.92 o 
  -1   4  11        0.24        1.60      1.08 o 
   0   4  11       72.17       73.86      3.49 o 
   1   4  11       28.21       30.96      2.34 o 
   2   4  11        2.29        2.70      0.68 o 
   3   4  11        0.56        0.75      0.85 o 
   4   4  11        0.72        1.94      0.84 o 
   5   4  11       39.11       39.28      2.38 o 
   6   4  11        0.00        0.75      0.84 o 
   7   4  11        8.30       13.52      1.92 o 
   8   4  11       18.80       19.49      1.41 o 
  -2   5  11        0.45        0.15      1.08 o 
  -1   5  11        2.32        6.61      1.46 o 
   0   5  11       13.56       13.03      1.76 o 
   1   5  11        2.94        2.65      1.15 o 
   2   5  11       75.72       86.01      3.52 o 
   3   5  11      126.23      126.15      4.33 o 
   4   5  11        1.92        5.06      0.84 o 
   5   5  11        4.67        1.97      0.65 o 
   6   5  11        1.47        2.11      0.69 o 
   7   5  11        1.16        1.53      1.06 o 
   8   5  11        4.32        4.23      1.01 o 
  -1   6  11        5.50        6.81      1.52 o 
   0   6  11        1.35       -0.03      0.89 o 
   1   6  11        2.23        1.61      1.11 o 
   2   6  11        4.02        2.63      0.74 o 
   3   6  11       23.44       22.35      1.39 o 
   4   6  11        1.17        2.16      0.95 o 
   5   6  11        4.49        3.56      0.77 o 
   6   6  11        1.48        0.68      0.60 o 
   7   6  11        0.20        0.83      1.24 o 
   0   7  11        0.59        2.97      1.23 o 
   1   7  11        3.03        6.11      0.96 o 
   2   7  11       31.53       28.47      1.58 o 
   3   7  11       11.04        8.91      1.42 o 
   4   7  11        0.84        0.89      0.89 o 
   5   7  11        3.16        3.25      1.18 o 
   6   7  11        2.09        1.23      0.68 o 
   1   8  11        6.99        6.85      1.05 o 
   2   8  11        5.90        6.47      1.04 o 
   3   8  11        6.54        5.21      1.35 o 
   4   8  11        2.82        3.67      1.18 o 
   5   8  11        4.22        3.95      1.29 o 
  -1  -5  12       18.53       20.36      1.53 o 
   0  -5  12        6.64        4.90      1.04 o 
   1  -5  12        1.83        1.14      0.81 o 
   2  -5  12       28.76       21.61      2.00 o 
   3  -5  12        1.52        1.27      0.82 o 
  -2  -4  12        0.00       -0.20      0.61 o 
  -1  -4  12        8.78        9.88      1.50 o 
   0  -4  12       64.79       71.38      2.80 o 
   1  -4  12       18.20       13.89      1.30 o 
   2  -4  12        0.02        0.12      0.99 o 
   3  -4  12       11.50       13.68      1.28 o 
   4  -4  12       15.71       13.61      2.25 o 
  -2  -3  12        5.98        7.86      1.06 o 
  -1  -3  12        5.48        5.94      0.99 o 
   0  -3  12        7.96       10.40      1.52 o 
   1  -3  12        1.52        0.38      1.55 o 
   2  -3  12       14.53       18.39      1.37 o 
   3  -3  12        6.08        5.07      0.95 o 
   4  -3  12        1.30        0.26      0.67 o 
   5  -3  12        1.99        0.95      0.98 o 
  -3  -2  12        2.61        1.40      0.81 o 
  -2  -2  12       20.21       19.65      1.43 o 
  -1  -2  12        9.63        9.77      1.14 o 
   0  -2  12        0.00       -0.42      0.59 o 
   1  -2  12        5.91        5.31      0.94 o 
   2  -2  12        7.62       12.41      1.19 o 
   3  -2  12       30.78       32.63      1.68 o 
   4  -2  12        2.05        1.46      0.77 o 
   5  -2  12        1.78        0.68      0.89 o 
   6  -2  12        2.33        2.09      1.21 o 
  -3  -1  12        0.63       -0.06      0.58 o 
  -2  -1  12        0.03       -0.30      0.56 o 
  -1  -1  12        2.13        1.18      2.43 o 
   0  -1  12       10.61        9.80      1.08 o 
   1  -1  12        0.38        0.25      0.83 o 
   2  -1  12        1.69        2.99      0.83 o 
   3  -1  12        1.68        6.53      1.14 o 
   4  -1  12       35.05       27.68      1.55 o 
   5  -1  12        4.42        1.70      1.21 o 
   6  -1  12        0.38        0.30      1.07 o 
  -3   0  12       16.45       14.79      1.28 o 
  -2   0  12       23.05       29.16      1.57 o 
  -1   0  12       11.82       12.35      1.30 o 
   0   0  12        8.22        9.70      1.07 o 
   1   0  12        0.01        0.27      0.80 o 
   2   0  12       27.75       23.98      1.42 o 
   3   0  12       10.10        9.05      1.03 o 
   4   0  12       11.78       13.14      1.16 o 
   5   0  12       19.30       25.58      2.19 o 
   6   0  12        0.96       -0.43      0.89 o 
   7   0  12       12.92       16.11      2.06 o 
  -3   1  12        9.05       13.23      1.91 o 
  -2   1  12       19.33       16.11      1.97 o 
  -1   1  12        9.88        8.21      1.00 o 
   0   1  12       32.42       42.37      1.83 o 
   1   1  12        4.14        2.70      1.07 o 
   2   1  12       51.96       55.93      2.03 o 
   3   1  12       67.56       81.65      2.42 o 
   4   1  12       74.79       69.67      2.25 o 
   5   1  12        0.46       -0.72      0.80 o 
   6   1  12        0.12        1.98      1.14 o 
   7   1  12        8.67       14.54      1.91 o 
  -3   2  12        3.97        4.16      1.41 o 
  -2   2  12       30.42       30.36      2.53 o 
  -1   2  12       59.56       52.74      3.12 o 
   0   2  12       36.09       32.93      4.75 o 
   1   2  12       37.48       40.63      1.74 o 
   2   2  12      100.04      107.74      2.72 o 
   3   2  12       27.40       29.86      1.56 o 
   4   2  12        0.21       -0.10      0.86 o 
   5   2  12       48.13       53.24      2.87 o 
   6   2  12       10.04       12.00      1.66 o 
   7   2  12        0.14        1.08      0.98 o 
  -2   3  12       13.04       18.55      2.22 o 
  -1   3  12        0.98       -0.09      0.86 o 
   0   3  12       10.93       10.41      1.66 o 
   1   3  12       65.37       60.69      2.06 o 
   2   3  12        7.29        7.73      0.98 o 
   3   3  12       12.01        9.07      1.03 o 
   4   3  12        3.36        4.47      1.20 o 
   5   3  12       10.86        9.32      1.55 o 
   6   3  12        0.25        1.57      1.09 o 
   7   3  12       10.11       13.82      1.78 o 
  -2   4  12        7.17       10.15      1.88 o 
  -1   4  12        2.94        4.11      1.42 o 
   0   4  12        0.72        0.65      1.02 o 
   1   4  12        2.87        2.53      1.11 o 
   2   4  12        0.07        0.49      0.90 o 
   3   4  12      115.62      109.10      3.15 o 
   4   4  12       72.61       77.34      3.24 o 
   5   4  12        8.16       13.23      1.63 o 
   6   4  12        2.51        1.07      1.01 o 
   7   4  12        1.16        0.46      0.98 o 
  -1   5  12        0.42        0.19      1.07 o 
   0   5  12        5.21        7.83      1.61 o 
   1   5  12        4.73        4.38      1.32 o 
   2   5  12        3.44        5.89      1.36 o 
   3   5  12        7.74        5.41      1.29 o 
   4   5  12       50.73       42.09      2.41 o 
   5   5  12       18.57       30.22      2.15 o 
   6   5  12        4.23        4.51      1.26 o 
   0   6  12       12.09       12.04      1.92 o 
   1   6  12       11.05       12.68      1.85 o 
   2   6  12        5.00        5.46      1.38 o 
   3   6  12        2.16        1.09      1.01 o 
   6   6  12        0.51        1.38      1.01 o 
   2   7  12        2.11        0.58      1.01 o 
   5   7  12       18.69       20.86      2.01 o 
   0  -3  13       17.43       17.06      1.46 o 
   1  -3  13       14.80       20.34      1.56 o 
   2  -3  13        5.12        7.28      2.52 o 
   3  -3  13        5.47        6.73      1.10 o 
  -1  -2  13       21.17       23.17      3.05 o 
   0  -2  13       12.59        7.46      1.08 o 
   1  -2  13        2.15        1.22      0.72 o 
   2  -2  13        4.33        8.12      1.19 o 
   3  -2  13       22.67       26.61      2.31 o 
   4  -2  13       10.91       15.20      2.74 o 
  -1  -1  13        5.36        8.06      1.10 o 
   0  -1  13       10.42        9.16      1.12 o 
   1  -1  13       24.49       27.97      1.67 o 
   2  -1  13        7.63       10.27      1.17 o 
   3  -1  13        7.03        4.83      0.95 o 
   4  -1  13        5.10        5.98      1.00 o 
   5  -1  13        9.51        5.80      1.41 o 
  -1   0  13        1.52        1.17      1.09 o 
   0   0  13       15.95       16.24      2.31 o 
   1   0  13       15.24       14.18      1.28 o 
   2   0  13       26.89       22.31      4.88 o 
   3   0  13       44.27       43.84      2.68 o 
   4   0  13        3.88        5.30      1.01 o 
   5   0  13       14.84       12.23      1.79 o 
  -1   1  13       19.53       18.98      1.40 o 
   0   1  13        5.85        7.72      1.28 o 
   1   1  13        0.62       -0.48      0.58 o 
   2   1  13        4.55        5.02      0.89 o 
   3   1  13       28.95       20.32      2.20 o 
   4   1  13        2.16        0.49      0.96 o 
   5   1  13        2.93        1.92      1.04 o 
   6   1  13        0.01       -0.56      0.89 o 
  -1   2  13        1.59        1.89      1.23 o 
   0   2  13        3.30        5.21      1.43 o 
   1   2  13        1.81        2.46      0.79 o 
   2   2  13        1.01        1.09      0.69 o 
   3   2  13        0.45        0.41      0.63 o 
   4   2  13        1.93        3.20      1.15 o 
   5   2  13        9.32        6.08      1.36 o 
   6   2  13        6.78        8.11      1.63 o 
   0   3  13        0.78        1.86      1.21 o 
   1   3  13       18.66       18.83      2.13 o 
   2   3  13        6.23        8.16      1.50 o 
   3   3  13        0.27        0.59      1.17 o 
   4   3  13       29.99       20.81      1.97 o 
   5   3  13       40.37       45.59      2.74 o 
   6   3  13       13.53       16.04      1.94 o 
   0   4  13        2.47        2.72      1.32 o 
   1   4  13        4.57        4.14      1.41 o 
   2   4  13        8.73        8.76      1.61 o 
   3   4  13        0.47        2.75      0.75 o 
   4   4  13       20.85       23.91      2.03 o 
   5   4  13       55.98       51.84      2.91 o 
   1   5  13       13.68        8.58      1.69 o 
   2   5  13        4.08        2.97      1.24 o 
   3   5  13       30.59       27.25      2.32 o 
   5   5  13        6.36        2.37      1.12 o 
   2   0  14        5.25        1.73      1.07 o 
   3   0  14        0.40       -0.64      1.27 o 
   2   1  14        5.67        6.39      1.07 o 
   3   1  14        0.03        1.25      0.77 o 
   2   2  14        5.42        8.09      1.12 o 
   3   2  14        6.54        9.61      1.13 o 
                                                 
